# Supplementary material for: Antibody binding reports spatial heterogeneities in cell membrane organization
Source: Nat Commun. 2023 May 20;14:2884. doi: 10.1038/s41467-023-38525-2 (PMC10199101; doi:10.1038/s41467-023-38525-2)
Supplement: Supplementary file 8 — Source Data [file 41467_2023_38525_MOESM8_ESM.xlsx]

## Sheet: Fig1
Figure 1
Fig. 1b										Fig. 1c	IgG fluorescence intensities (intensity units)
Subtract baseline height from sensor height to get distance from fluorophore to bilayer centerline, then										PEG 0.5k, no brush								PEG0.5k, brush									PEG2k, no brush								PEG2k, brush									PEG5k, no brush
subtract 2nm for bilayer thickness									Bulk concentration (nM)	0.666667	1	1.33333	2	2.66667	3.33333	4.66667		0.666667	1.33333	2	3.33333	4.66667	6.66667	13.3333	20		0.133333	0.666667	1.33333	2	3.33333	4.66667	6.66667		0.133333	0.333333	0.666667	1.33333	2	3.33333	4.66667	6.66667		0.133333	0.333333	1.33333	2	3.33333	6.66667
PEG0p5k		PEG2k		PEG5k		PEG10k			IgG intensities (one per bead)	383	255	505	978	2542	1179	758		343	574	230	1002	1784	553	1140	1662		102	1374	1637	6094	6609	3731	4705		94	127	353	648	1386	5662	1451	2520		82	81	2483	1581	1429	1684
Baseline (nm)	PEG0.5k (nm)	Baseline (nm)	PEG2k (nm)	Baseline (nm)	PEG5k (nm)	Baseline (nm)	PEG10k (nm)			124	452	1129	1410	1029	688	443		414	274	200	460	764	1020	1140	1989		137	1003	3195	5275	2414	4716	2354		93	199	263	1286	1456	5720	7921	4052		94	37	1797	1899	2739	2281
8.22014	8.43221	6.63303	16.0878	8.22014	14.1625	8.22014	13.5751			266	192	582	721	1804	621	902		361	138	575	515	1048	488	985	475		176	901	3826	3528	1803	5854	3210		124	124	90	1354	1757	2833	9953	673		94	587	2220	2696	2840	2078
4.47651	8.15987	7.76359	10.4275	4.47651	14.8932	4.47651	15.7348			306	380	443	579	2505	774	1201		293	559	839	347	1036	979	1516	1757		179	708	4136	809	2328	3193	2000		114	294	91	386	5775	1767	2364	631		118	358	2823	2381	2432	1774
4.79558	9.86502	7.2215	17.3248	4.79558	10.8052	4.79558	11.6109			326	325	664	393	288	3340	1034		218	591	835	344	1105	413	406	2066		159	1160	1271	5978	3482	6639	1438		126	360	266	2424	1831	2367	6343	2331		94	232	2594	3187	2431	2488
7.98451	9.82168	10.8053	16.2194	7.98451	12.2063	7.98451	12.8245			126	627	1632	480	423	1567	1849		416	223	918	1020	1043	804	1931	628		152	1389	4067	3048	6409	3041	4899		94	213	358	938	1378	787	8957	2870		111	197	2356	2494	553	2092
4.7646	8.70996	13.8862	15.3506	4.7646	11.5618	4.7646	15.6273			206	394	649	658	953	713	1493		459	790	819	571	164	1074	437	545		134	1195	3195	5529	4225	6600	10280		113	128	256	1713	2445	1897	1771	1138		131	79	3135	976	2099	1185
6.74452	11.2869	7.49644	11.858	6.74452	15.4958	6.74452	11.8494			368	555	250	448	1780	489	851		345	124	1002	1356	825	474	440	1803		178	1305	4709	5668	536	3896	5514		153	190	358	2421	2005	4187	3128	3798		93	104	1807	1122	2245	2418
6.91826	6.61569	9.61798	7.19855	6.91826	14.8026	6.91826	13.4128			204	457	648	661	447	1232	1210		368	403	500	283	1277	351	1130	2048		194	1104	4089	3911	2724	7217	10270		89	320	254	1241	1820	2246	1746	5367		111	129	1075	1085	2255	1171
7.34625	8.91535	8.83953	7.20073	7.34625	13.3287	7.34625	13.9967			146	708	665	663	1827	241	1042		454	273	565	343	1037	960	339	283		141	377	2296	2836	4819	7120	3340		68	117	259	1742	3949	540	8431	947		89	720	2520	2467	2678	610
5.59993	7.82577	5.47617	22.0993	5.59993	11.306	5.59993	15.1128			517	363	925	581	372	2914	2201		740	203	1171	930	428	1196	1348	1756		166	1097	3225	1560	3384	3197	3910		91	112	113	1669	3019	2556	3291	2566		129	203	2313	1812	1223	2712
6.62538	6.47866	10.7619	16.4441	6.62538	15.3489	6.62538	12.2943			153	683	594	574	2540	607	791		380	471	826	798	744	488	950	630		169	929	2272	4457	6579	2909	3711		88	215	275	1270	3939	2235	2412	1506		121	235	2876	2513	1223	2729
7.85672	6.98224	6.84547	17.941	7.85672	12.475	7.85672	12.4931			201	1378	280	588	1846	796	705		437	274	959	574	260	944	2210	1216		88	889	4952	3768	4875	2853	1532		80	221	121	1683	4958	2642	933	1923		113	98	1081	2537	1246	2835
6.65648	8.26915	5.84806	7.8044	6.65648	10.977	6.65648	14.0232			298	626	486	548	1838	662	495		368	225	254	300	744	1095	244	535		187	1371	3335	4351	3327	3632	1420		90	142	174	1388	1662	2238	5438	625		121	122	2190	1385	2784	569
5.77266	9.31652	9.84667	17.1683	5.77266	15.4155	5.77266	18.1071			457	970	1820	550	625	980	793		739	663	825	506	1026	1163	271	1450		108	859	4491	806	4874	3245	3542		87	334	353	1255	4865	4083	1835	2755		89	103	2875	2330	2871	2192
6.80423	6.78187	8.22992	17.33	6.80423	14.611	6.80423	17.7282			214	576	484	522	620	1989	813		264	122	725	710	859	471	905	1534		156	1020	4621	5130	5222	2555	5711		89	182	203	1219	4334	3138	5900	600		116	416	2202	1231	1790	2838
5.66834	8.85546	7.16918	11.294	5.66834	13.2159	5.66834	12.5516			204	316	510	588	1275	1024	920		408	975	809	519	1314	1028	1426	772		175	1130	5199	4324	2406	3613	3363		78	98	100	1678	2054	3091	5444	1907		133	134	1784	1763	2663	2791
5.26533	8.44661	6.57605	14.7447	5.26533	10.6556	5.26533	16.4153			383	315	1926	962	2124	2325	504		606	93	317	1290	504	913	964	1722		199	369	2944	1497	5233	4450	5747		88	201	187	1306	3019	2546	2314	2595		100	105	1401	2634	2402	2550
4.89843	9.89858	10.5553	10.7505	4.89843	15.5969	4.89843	12.1831			382	480	1168	713	561	1012	522		416	152	793	754	1134	956	1852	1291		119	378	4207	3592	2802	3050	7836		88	115	338	1163	2084	2461	1546	2016		107	366	1410	1626	1170	2827
5.41132	10.3929	10.246	11.2733	5.41132	10.8155	5.41132	13.3247			247	377	324	868	407	1735	756		610	587	812	387	915	1270	976	1370		189	1114	7847	2440	3415	3623	7737		125	227	272	1462	3074	518	956	2696		85	54	1144	1909	2217	3193
5.03143	9.80633	10.6025	10.8091	5.03143	12.1538	5.03143	14.9146			231	504	1631	448	2427	708	873		371	228	644	862	701	785	440	269		125	809	3327	4186	5769	2994	962		58	84	272	586	1522	2917	10393	2883		74	156	1246	2559	1347	2538
6.33303	5.95282	11.8533	8.38945	6.33303	13.5301	6.33303	13.4592			246	475	1948	961	410	2325	907		175	284	207	264	1233	556	547	483		119	745	4777	3243	2499	3184	4829		127	181	337	972	1457	2933	9873	2346		87	70	1863	1877	1851	3232
7.41589	9.94154	9.8192	13.0773	7.41589	15.393	7.41589	15.3118			208	317	503	949	923	915	645		453	225	206	1418	232	1213	853	1640		133	535	8357	1246	4285	4988	1246		118	403	172	1025	1702	1183	854	1933		114	194	2364	3697	1618	1647
6.99935	9.83519	8.54549	11.1416	6.99935	14.3765	6.99935	12.3651			193	508	1279	308	1794	517	713		450	387	392	752	1386	1243	192	471		86	1081	1628	4416	2082	2140	2871		136	60	46	1198	1379	702	3794	6324		108	200	1170	2759	3200	2124
7.56142	10.0033	11.1928	16.9572	7.56142	12.3302	7.56142	16.6606			365	695	309	566	341	795	1141		677	97	816	1427	706	545	1220	953		170	1181	1947	5679	3950	5474	2253		85	182	183	644	5289	2271	857	3462		110	362	2377	3057	2369	2193
7.42747	6.19746	12.6623	15.7563	7.42747	11.8358	7.42747	12.3267			196	294	764	855	768	563	2218		214	227	269	335	1761	617	1306	450		151	862	3916	5151	2438	1939	2114		97	101	38	1250	1245	1620	593	1471		101	78	1917	1605	2388	1353
8.25085	9.28809	5.41333	8.43343	8.25085	15.2801	8.25085	15.2492			253	533	474	1025	291	2074	405		227	85	475	294	1460	417	1165	1073		139	1470	3078	5133	3625	3566	8090		100	223	81	1489	1590	2243	1337	2003		143	153	2172	715	1727	510
7.36317	6.91724	6.63245	10.9485	7.36317	9.38671	7.36317	16.5489			228	923	473	560	620	650	1383		668	609	430	674	1108	1201	601	500		111	1764	4313	3011	5591	4330	5388		67	388	305	995	2654	3129	1431	641		122	361	2243	1510	4173	1396
7.28538	11.2995	6.89088	8.72888	7.28538	13.5317	7.28538	15.4461			174	920	646	508	1908	571	753		562	425	631	544	686	380	1551	599		252	543	4068	3892	5236	4271	1458		85	99	303	2195	4857	1916	393	6566		141	93	2825	2142	3271	1466
6.96723	10.5503	11.9503	20.8639	6.96723	10.5686	6.96723	16.7037			319	1051	1340	550	737	821	717		266	775	239	282	1263	1439	1629	2048		248	1053	4325	1028	6111	2630	4599		86	168	67	1656	4346	5664	2739	1719		109	381	2153	2144	1928	1660
8.16829	8.54941	8.5672	22.0974	8.16829	12.2809	8.16829	16.7613			421	528	320	691	913	1054	562		710	451	791	518	884	1099	1033	712		111	1656	1471	4977	4337	3268	8060		77	197	309	1767	1377	611	1243	2486		124	193	640	1628	4229	1654
8.22476	5.90017	10.8618	13.5066	8.22476	11.6907	8.22476	15.0232			172	495	947	632	728	540	2649		417	427	542	279	789	1448	876	328		204	989	3292	2041	4271	5396	2466		143	479	87	2057	1293	1804	1513	664		116	298	1259	1322	1923	1073
4.08641	6.78238	6.02378	14.4623	4.08641	10.781	4.08641	15.8408			416	380	1267	1120	869	806	489		370	264	404	238	1059	1374	1114	2370		97	1116	3532	4899	5770	3440	5429		118	115	38	1428	2608	1781	9314	2906		81	160	1992	1602	4030	1380
5.51471	6.6129	5.89156	16.1547	5.51471	14.5577	5.51471	17.9073			328	367	4815	686	312	4362	924		466	169	234	712	1247	2158	558	1532		114	1216	5188	2122	931	5184	8184		88	209	301	1729	2872	867	5063	3964		82	317	2141	2148	3305	2487
4.92102	9.78746	9.73604	21.9393	4.92102	9.18752	4.92102	13.3263			337	383	841	1123	696	735	856		523	656	227	416	352	1151	353	606		163	481	3632	2838	3145	4037	8249		99	185	45	1673	1258	1270	7757	3144		81	93	2258	3188	2424	1310
7.65637	8.29354	7.32738	15.5325	7.65637	12.7465	7.65637	17.3153			372	410	668	391	365	913	621		245	185	598	1244	889	763	467	1861		266	853	2825	4665	2188	6734	3181		144	222	258	1424	1453	3460	532	858		109	92	1926	2594	2507	460
4.45195	6.1285	7.9478	14.0668	4.45195	11.4821	4.45195	15.462			419	335	474	685	368	435	624		409	242	919	560	371	1063	1171	758		142	1313	4949	4704	4565	5926	6450		114	170	133	453	3915	2088	4932	1977		107	457	2126	1656	1431	2149
7.44603	7.62795	9.06897	20.6614	7.44603	12.8262	7.44603	13.5777			281	638	1689	767	1264	432	1151		642	288	923	826	738	169	716	722		209	447	4818	3567	4858	6692	1730		139	209	90	1078	3446	3542	2786	5950		118	169	2395	1698	3322	2279
6.45677	9.07627	10.9329	18.4056	6.45677	11.8187	6.45677	13.4962			317	266	1263	678	703	341	805		226	191	742	790	704	420	237	2753		141	816	4471	1711	4006	1152	6390		108	221	443	1284	4440	2247	3071	1160		137	313	2187	1162	3256	1078
7.7419	7.92451	9.08872	21.5495	7.7419	12.1421	7.7419	17.6371			317	485	934	448	1392	487	567		364	148	493	321	375	573	1053	2326		145	1114	4273	4015	5101	3340	6211		148	116	92	521	1313	500	9410	1511		119	249	1921	1982	1970	2924
6.13667	10.2045	10.3348	8.01621	6.13667	11.0475	6.13667	17.3741			306	339	881	478	381	749	891		207	871	424	336	810	657	792	596		166	885	4170	1062	1534	5990	5242		79	118	247	1163	3922	2032	9206	1674		110	74	240	1138	1027	2171
7.73975	11.0702	8.22089	22.7646	7.73975	12.8108	7.73975	13.525			313	289	1063	1417	743	633	539		456	997	404	560	415	1899	2934	646		189	697	3499	4604	3051	5523	11240		144	297	327	1804	2377	1463	2934	1594		107	75	1911	1375	1828	1326
4.45867	11.2116	6.83176	17.5806	4.45867	9.75258	4.45867	13.0805			612	1647	630	1413	727	490	416		634	864	670	266	648	1161	834	499		141	890	3515	4176	5559	1425	5063		148	296	38	1682	5346	2028	3216	5602		132	204	1463	2983	1427	2912
6.22031	6.57947	12.5704	22.2317	6.22031	12.3344	6.22031	16.7781			583	544	2544	986	917	553	541		379	779	782	759	1116	397	852	2346		173	1357	5346	3928	1877	2137	7002		125	157	310	1651	4908	3106	1707	4646		118	232	1690	2409	3265	1758
4.12824	6.51416	5.40734	18.2846	4.12824	11.0342	4.12824	12.8798			327	441	556	651	495	469	936		374	381	541	311	211	754	1767	438		114	1647	3592	5259	5182	3775	11626		88	109	97	978	3242	866	2002	2743		132	91	2822	1757	2510	2969
7.18982	6.69765	13.1117	8.25268	7.18982	11.1231	7.18982	15.8482			292	1739	613	918	767	1366	1674		565	725	348	642	370	2156	1756	2272		200	676	3981	5842	1905	3297	11339		110	305	33	2299	1038	1451	2965	2721		118	239	2453	2707	3083	1526
7.64865	6.77434	14.6042	20.303	7.64865	9.34753	7.64865	16.7553			225	185	248	428	1325	331	1429		339	197	1678	437	266	864	1130	2309		193	1296	4850	4164	3212	3487	5298		99	322	219	1499	3383	2573	2584	850		117	110	2690	1878	2696	2305
4.80374	10.4422	13.6987	17.4979	4.80374	10.2819	4.80374	18.2522			266	377	432	671	495	460	466		367	832	584	733	1255	735	758	2334		209	968	2581	914	3692	4309	3565		100	193	96	850	6343	782	2438	3234		119	273	323	1938	2755	1561
5.89398	10.7129	9.77757	25.9975	5.89398	15.0792	5.89398	13.5043			209	239	361	323	477	721	1478		224	133	639	321	267	989	1069	2780		166	853	6588	4457	3372	4722	7134		97	249	182	1889	2989	3331	5437	8647		110	75	321	2130	551	4596
5.53331	5.90619	15.2341	22.8965	5.53331	13.3119	5.53331	12.5437			245	390	539	1061	460	616	1082		264	225	701	847	1646	1149	576	1330		166	882	4788	9149	3814	4848	3631		106	126	72	1702	5183	3983	1035	2553		101	270	2450	280	3368	2469
7.57262	6.64118	10.3898	20.5303	7.57262	11.1989	7.57262	14.7329			274	652	718	493	1652	1229	1945		342	750	486	846	522	949	763	2324		105	526	2615	8788	1093	8223	3829		135	125	339	1031	2349	3427	1535	1973		112	271	1218	2070	3706	1247
7.6807	9.5225	7.91873	11.247	7.6807	13.7995	7.6807	13.3276			303	1955	736	858	586	587	640		388	239	1665	375	715	1007	1215	1051		113	684	1504	4611	5194	3329	3785		109	472	328	1280	1318	7699	2903	3871		100	272	1978	2048	2486	2136
7.87323	11.0173	9.72071	8.37492	7.87323	11.6123	7.87323	17.8025			268	602	608	469	1013	560	1238		435	876	1390	335	510	796	944	1061		194	704	6299	5129	1443	1806	5298		81	135	385	1703	3827	1736	3070	1631		133	245	315	1981	4045	1584
8.05718	9.89625	6.43896	15.6394	8.05718	12.498	8.05718	14.8588			190	507	1775	706	1096	473	963		508	485	592	748	1852	834	1645	1373		219	1227	4098	9242	4232	4044	3250		144	266	49	1637	1960	908	1762	1470		98	93	1795	2065	608	2043
6.8588	9.18864	13.9046	17.5678	6.8588	10.0958	6.8588	14.6377			379	439	231	1291	1149	417	239		359	805	311	384	717	923	298	1607		114	642	6551	1110	5060	3878	1616		82	235	129	1998	1184	3114	658	1875		116	357	2401	2046	3822	1928
7.57292	7.81256	12.8405		7.57292	12.5334	7.57292	11.9955			202	496	373	735	770	690	1425		569	155	646	286	1535	553	535	326		162	542	1387	5209	7491	4001	3190		100	119	206	853	1678	5599	1207	1620		111	516	1747	3855	2374	3381
4.77614	7.16321	13.3866		4.77614	12.4286	4.77614				517	513	851	439	1170	686	1407		483	373	440	271	753	671	814	975		202	1383	4825	4275	7334	8047	1615		103	319	235	998	4641	2862	432	3856		107	160	2461	2952	3577	4373
5.63196	7.10944	15.0936		5.63196	13.4919	5.63196				541	744	529	1010	630	1284	566		242	830	499	312	1320	1060	1729	1898		159	393	2107	5220	1685	3954	2723		133	235	431	1292	4529	2084	615	2204		121	127	1096	2942	2513	319
6.88861	7.8058	7.61787		6.88861	11.849	6.88861				722	549	2607	539	1214	642	846		377	810	607	591	621	1207	1535	2395		257	1471	4943	2746	5219	4951	5274		79	197	526	1009	3335	989	2035	3527		116	107	2679	2471	3415	2275
5.87026	10.0562	5.92415		5.87026	14.9465	5.87026				642	420	490	297	1082	774	547		413	404	500	569	735	894	255	264		185	396	4830	4763	6281	4687	4045		82	117	36	2131	4660	714	615	3833		113	274	2999	1993	2921	1473
7.09725	10.0038	7.4939		7.09725	12.3949	7.09725				647	547	275	614	967	1481	769		543	872	653	685	1428	490	558	1364		165	1445	2602	5134	3554	6599	4018		172	216	50	507	5120	1446	2214	4407		99	76	2993	841	1482	1981
5.3539	7.49761	13.5164		5.3539	10.0857	5.3539				252	350	557	1685	354	705	1933		632	340	254	687	481	406	2062	2377		167	818	2281	2167	3980	5493	3945		108	299	424	1547	6244	2177	9100	3544		151	274	2120	1779	2295	1694
6.91481	7.94343	13.1289		6.91481	12.3769	6.91481				276	598	967	711	380	824	898		643	462	411	821	1553	890	545	1485		237	366	5195	2231	1484	2972	2748		107	295	76	485	2691	3431	2230	2099		116	323	1047	1753	2650	609
6.18749	5.83626	12.0256		6.18749	14.5028	6.18749				306	353	550	682	630	768	1613		591	1266	652	308	1171	1634	1123	446		166	772	5437	5537	3092	1725	5158		106	118	322	1530	2507	2063	2314	4468		111	124	3428	2871	1591	2215
5.94853	7.57629	10.0305		5.94853	12.4608	5.94853				216	704	923	1046	941	598	4217		245	220	423	501	391	1056	1865	1336		258	678	6511	1765	3664	1618	4785		106	294	36	1359	5130	3258	1399	1946		108	275	2897	1576	332	2740
4.18044	10.1732	9.58587		4.18044	10.7013	4.18044				303	314	1127	685	646	707	1422		639	488	1081	726	1401	839	1346	724		216	730	5429	4238	2369	2561	3379		107	199	526	1100	2141	3418	4204	1291		117	123	1691	1901	4821	932
7.66665	5.4928	9.19315		7.66665	12.2525	7.66665				178	573	1050	727	674	1346	1965		413	213	1238	926	345	904	463	1720		154	986	3924	3726	4433	5026	3716		136	128	527	1948	6315	802	2452	1275		112	233	2170	3051	4831	1849
6.11721	7.37705	8.35115		6.11721	11.4155	6.11721				170	308	786	505	569	1065	723		408	382	498	353	736	403	1555	1255		149	586	3486	2089	3159	1249	6365		98	118	269	1000	4430	3115	1498	3586		137	323	1754	2844	2685	1991
6.16226	9.11564	10.9927		6.16226	10.6034	6.16226				122	575	1368	773	732	569	678		196	863	1188	278	545	1065	186	1588		202	548	5570	5348	1146	6654	3757		161	247	244	1170	1482	5075	1886	2019		120	221	1545	2864	1725	2461
6.19971	8.02113	10.6889		6.19971	12.6918	6.19971				241	270	810	447	678	1056	595		543	467	255	463	1308	925	253	658		140	631	6502	1346	3968	6368	3822		120	413	162	1170	1338	3477	2864	607		120	85	3435	3039	3370	1624
5.88068	7.03238	13.9189		5.88068	12.8272	5.88068				249	719	970	511	863	700	3888		415	248	604	377	1216	1330	1190	2555		195	628	4603	7240	4055	6531	6169		156	298	256	960	2995	3583	4007	2396		71	300	2360	2603	2988	2805
5.20628	10.7438	8.88675		5.20628	15.3764	5.20628				302	465	313	677	420	875	722		498	832	438	372	277	1316	908	265		196	650	3258	4682	2943	3129	4959		100	129	123	1466	4470	3466	4019	2626		110	299	2403	1303	3135	2863
	6.60483	5.81723			14.4847					295	441	679	546	686	563	335		446	880	1187	178	553	642	1178	1223		127	931	6414	1244	2361	6320	5050		69	77	524	1340	4003	515	2454	494		148	159	1694	3197	1437	1636
	11.2515	12.1488			11.4091					212	419	987	569	2136	1431	1255		606	504	435	417	276	1167	359	1408		204	737	5158	5930	7298	5976	1509		69	139	284	1865	1495	2671	7497	2236		85	275	2215	2974	2117	1102
	11.2143	8.3324			11.7497					301	353	529	438	590	1790	1608		507	421	682	333	776	1514	613	794		145	615	4988	2367	2894	3905	6906		148	120	530	591	2967	3094	3968	1871		110	380	382	2960	3295	1662
	9.07217	7.66643			12.3723					118	364	394	565	929	1099	3454		673	397	225	878	761	908	931	1266		188	617	6549	4713	6801	3192	3138		202	245	147	1289	3535	2353	1193	1347		100	418	2494	3017	460	3403
	5.72304	11.7644			15.2025					305	158	636	419	1037	760	576		310	759	318	1076	1716	903	1476	663		124	974	4188	5163	7211	4613	3635		155	177	299	1075	3727	2220	2697	2461		104	362	2179	3188	2530	2344
		13.7723			12.0884					248	914	492	438	1239	799	1663		360	651	1181	421	3854	457	1327	1296		162	337	5173	4929	3200	1804	6955		141	77	345	1163	2927	2729	3371	2552		105	354	1516	2209	497	2861
		8.13913			9.59335					330	690	423	1980	628	2740	1662		362	810	337	261	872	1307	1472	1942		162	1035	6921	3234	2587	6544	1386		113	249	359	1640	717	1067	1341	3539		127	356	588	3170	1681	3010
		8.51039			13.8511					301	496	1400	822	512	895	464		470	271	557	486	1351	1352	354	1615		184	694	3760	1781	1336	2069	2938		99	341	359	1636	3015	2671	1547	2037		109	230	1817	850	827	1497
		8.10067			13.5022					569	260	368	801	532	1840	442		214	500	1185	562	621	1646	1151	1582		161	999	1172	3106	2859	6676	5742		142	222	311	1539	3623	2267	1518	3323		104	366	2669	933	2685	1586
		10.0823								314	348	573	568	448	1796	759		500	152	665	704	1330	809	2109	1144		177	449	2808	4631	4456	3788	1595		106	224	182	552	2931	5797	4655	816		87	174	2501	1931	3063	2087
		9.1141								384	322	293	608	644	523	631		336	875	879	531	1337	375	1564	1148		150	715	1288	3516	6366	2611	5559		133	108	381	660	4397	2804	3021	606		137	537	2776	1707	4078	494
		14.3839								160	630	698	809	932	617	1367		253	717	713	432	564	811	1951	382		122	790	3444	4151	2558	2746	7286		144	221	358	1515	1879	2711	2914	610		136	239	1944	1667	4069	3149
		11.2151								319	742	1398	416	566	650	604		456	350	155	596	956	273	1042	2917		159	863	5852	3706	4309	2865	1206		66	220	562	761	2907	2685	6696	2246		98	88	2233	1750	4026	3836
		10.619								373	317	1397	1644	497	193	1351		305	137	813	1600	3027	1633	1356	640		179	950	3761	5087	5256	2511	3833		90	289	562	1679	3464	2859	8850	661		97	97	2357	2892	1493	878
		7.8683								218	1091	340	1285	1784	2039	1590		270	830	465	860	784	1143	1377	1163		187	995	6283	7731	2716	3887	2940		108	125	125	921	1176	2702	3571	2928		135	317	1959	1751	3299	896
		8.60328								219	1100	439	847	553	1254	596		359	692	556	774	362	1888	600	1141		105	988	3554	2971	6139	5025	6796		109	170	447	1582	3359	1101	1011	1364		113	229	1976	1751	3067	2320
		10.4203								252	880	353	1616	678	508	643		504	555	591	283	1463	896	216	1155		99	851	3848	4910	6192	5063	3330		112	227	160	840	1948	2410	2736	1732		109	233	1039	1473	683	879
		5.43264								344	887	694	904	1029	576	808		223	646	583	290	705	238	357	1192		275	363	1574	7614	3401	2321	885		89	104	253	1420	1715	713	2095	3040		109	238	2425	1867	2401	1071
		13.3534								275	456	719	1447	1963	382	707		304	213	336	283	469	701	1495	2521		272	887	1961	4331	5569	1600	1017		180	105	133	1799	4625	1242	1520	2280		94	89	1549	1780	2693	2344
		8.03847								378	284	225	2575	1009	1544	445		234	508	307	497	1297	1741	1168	2873		130	615	684	928	1362	4494	3379		122	213	190	1258	2548	3176	1183	2392		88	205	2058	1909	696	979
		8.63363								243	500	1096	894	1526	546	354		332	716	545	1006	2600	1646	362	1342		198	1204	3610	2166	3383	2018	6847		93	209	329	2735	1194	2342	1912	3551		96	363	2434	1802	1515	653
		8.46613								217		546	3932	457	563	552		760	164	339	443	653	1314	1093	365		145	525	2726	3922	5336	5905	7237		86	207	388	1278	4539	1196	8674	3405		84	199	415	1983	2567	2157
		8.92417								374		1096	741	1217	822	599		537	185	499	689	563	284	645	1085		160	1273	3171	4546	4683	1834	5034		109	105	388	2053	2852	3021	3078	1911		120	166	502	1245	2031	662
		7.38499								377		534	4004	887	329	666		316	470	649	915	1242	1976	658	1660		170	579	1293	4701	3855	4072			91	206	251	1561	5376	1708	1201	2500		87	464	2199	2004	3240	1135
		7.11755								311		289	923	682	612	2830		319	546	393	1327	729	1152	1358	512		151	550	4532	1060	1688	2702			116	182	332	1610	4751	563	3088	2122		88	213	2206	1487	2728	1170
		15.1575								346		375	519	398	688	557		315	347	838	520	468	933	2204	476		123	555	2795	4786	1560	4916			106	182		1983	1917	3102	362	3469		100	360	2298	1150	988	4080
		7.30275								276		642	1720	850	769	959		329	465	770	733	1461	1171	461	487		118	611	3046	3915	4076	5791			72	197		671	5372	866	815	2104		69	179	2068	2353	2730	2749
		12.4391								772		184	2065	685	1757	971		535	515	245	391	1638	586	793	2202		160	615	688	3016	3472	3093			115	184		1165	3076	500	3133	1227		119	452	3230	2348	2571	1591
		9.56229								492		640	543	954	464	1070		505	733	508	451	1082	1491	1386	528		144	1371	3357	4508	1565	4790			116	184		642	4248	2601	348	2086		98	255	2226	2133	1103	1298
		11.9573								263		769	897	1210	661	285		484	124	131	1167	769	533	209	1655		168	974	3682	3337	925	5916			66	184		654	3342	10176	989	742		98	182	1064	1061	3011	1666
		13.4991								411		273	519	933	653	824		590	457	473	732	795	433	311	1492		170	1223	698	745	3159	5324			102	58		1746	1950	2740	1823	2791		88	262	3035	1773	1467	2757
		6.21091								274		494	526	720	825	1085		312	674	389	279	1430	1364	586	2635		161	384	2436	1159	2637	4715			66	57		943	5911	3364	1023	2469		88	433	2457	1471	4438	1441
		9.62146								366		335	844	390	661	519		461	227	608	446	1254	530	1007	488		134	803	2214	3008	4055	5974			78	179		1623	6034	2377	356	2329		90	758	2044	2755	2102	1332
		13.4405								166		334	529	437	725	868		358	300	736	1006	866	679	499	467		143	331	1172	2800	2498	2072			67	162		1716	3432	686	7734	12681		104	191	1560	1327	1408	1312
		9.64633								210		480	1227	624	1558	1526		467	227	610	328	1098	309	1569	1339		182	612	3321	2989	2736	3888			125	97		1859	2563	4846	2038	2364		98	302	3201	869	427	3858
		11.3986								156		438	328	673	464	890		166	1259	555	241	1694	375	714	1096		107	739	3316	3564	5322	3060			78	111		2227	5400	4855	4608	3949		62	183	2275	2760	706	3485
		13.064								310		457	807	545	721	1300		274	624	708	971	793	1349	1406	2762		177	719	4354	4509	5323	3045			126	88		880	2495	3377	988	2977		107	669	2260	3626	2787	2901
		11.0473								280		752	505	1149	876	458		489	354	596	1262	736	634	457	1327		201	514	3942	1130	2751	3772			75	328		2226	2487	2783	3603	1753		93	180	2296	1792	1378	1750
		9.12357								447		469	511	1254	446	309		327	684	198	525	429	1678	736	1499		169	940	2505	4087	3551	3859			100	265		2344	2639	4885	432	1982		108	178	2844	664	2671	4107
		11.0057								489		594	652	902	2612	694		451	296	661	524	651	503	1332	892		171	360	1445	2882	2529	3477			91	117		910	2174	3085	2745	1622		95	180	1822	2284	2433	1576
		8.6627								198		631	483	1906	641	1037		485	435	1064	851	427	332	1933	853		169	1241	1488	1214	3104	6376			77	216		1526	2659	4058	2383	2846		140	371	2223	1784	1349	1699
		13.1056								497		400	416	1976	354	644		360	367	997	315	883	398	1199	1152		169	760	2578	7036	3133	5937			74	242		1288	5314	1470	7384	1590		92	204	1753	2240	2117	3448
		8.35656								333		339	1833	2001	1847	1129		733	680	468	984	1065	1208	1685	1293		132		3701	3239	3336	1622			140	213		1303	1807	2753	1833	1283		91	366	1972	2484	424	1433
		7.73246								266		438	477	1378	648	665		265	678	659	628	568	987	2063	597				2545	1354	4857	5560			66	285		353	2868	1196	4651	3374		96	365	1671	1820	1154	3299
		10.3633								543		194	1204		641	651		470	235	561	793	1383	896	278	754				3480	4520	1031	5736			171	67		1040	3403	2766	2681	3529		96	244	3733	1818	2841	3093
		5.67926								209		1425	694		422	1214		645	602	497	309	496	1075	1034	2786				2244	6104	1127	6567			178	301		1488	2809	1468	3389	1711		100	214	1866	1151	3775	2153
		8.73319								550		1625	303		1062	482		493	259	1323	669	452	499	1176	1113				3430	2476	1053	5113			66	302		1573	2915	2819	1817	2490		90	201	1323	2518	2979	775
		7.53551								198		1621	401		336	1742		429	918	579	1050	1301	709	739	1070				3050	2903	4576	3537			143	300		449	5115	1385	3366	1937		91	157	2156	2400	1217	2796
		8.70772								255		601	668		811	1517		416	333	996	343	578	232	3527	389				5125	6674	5027	5669			57	301		1780	4486	2820	3527	1637			214	3102	1764	2980	727
		10.777								658		555	1259		2574	816		609	252	682	547	847	1488	1645	544				4073	4556	2094	6573			98	337		1305	4499	3056	381	4932			142	2324	2081	1796	3199
		7.874								360		326	573		814	750		466	882	661	1052	540	399	728	2404				5014	2606	2231	5910			56	116		406	2200	1248	2689	5418			165	1966	1773	2684	3384
		8.25446								255		707	257		708	817		389	727	176	599	708	1468	1166	969				3455	6769	4550	6812			119	157		662	906	982	4008	2818			308	2115	919	1514	629
		8.22108								147		1507	730		801	841		287	687	993	833	923	461	2076	305				3166	6063	3437	6473			76	147		599	2432	1383	2476	1019			266	2313	2450	1981	2153
		10.4211								214		540	1270		426	857		388	444	425	1174	1154	1167	3527	1258				3494	6372	1837	4781			79			400	1734	1654	3901	879			95	625	2567	1239	630
		9.17109								291		524	991		524	1199		567	656	1204	591	426	622	1122	586				3460	6764	3942	4859			65				1043	3071	1677	1869			199	1448	1242	861	3180
		11.3003								250		515	696		1888	2406		339	437	565	404	1229	999	1803	1611				3490	6292	7459	8064			96					663	2105	4610			161	1670	1470	2333	2460
		13.5205								301		340	913		1218	609		385	1118	535	361	672	930	1322	286				4707	5122	4008	1552			157					1530	3614	770			373	477	2574	2203	1876
		13.1206								203		1362	1390		525	1252		478	560	526	363	1165	839	1699	1620				4792	5365	2532	2836			96					1277	5010	4171			93	839	2141	2776	2063
		5.4418								206		1150	1132		524	1383		579	92	401	985	1217	1263	1778	861				4374	4716	2105	5397			167					2716	3349	940			229	858		2507	510
		9.13662								366			1132		574	853		266	519	977	446	393	1603	1133	1441				5084	5886	5142	8290			96					1015	1920	592			163	699		2068	1810
		10.3662								170			1120		409	625		295	494	374	1733	1209	1075	714	779				5076		5728	8233			79					1812	5778	1704			165	764		1465	2085
		9.98289								209			434		815	494		577	220	850	205	1321	872	1472	711				2346		3901	2749			142					1399	405	1361			54	2067		1331	976
		11.4078								368			317		509	488		613	640	469	387	627	1645	709	558				3220		5121	2835			124					1828	3353	2754			231	720		1941	982
										419			719		512	524		655	289	455	465	529	688	227	734				3151		3013	4948			65					2832	3354	873			95	3133		2396	2942
										369			715		1514	496		597	169	488	469	562	589	1496	1358				6530		2466	2180			79					3458	911	2586			360	2076		536	952
										273			769			512		640	538	678	758	1440	1851	1599	363				2694		5767	2934			121					2132	1340	1368			91	1664		2583	2934
										166						775		237	289	758	303	711	731	563	1121				4376		3422	4779			147					3114	8710	2570			290	2114		1522	3033
										466						572		296	449	855	697	978	747	1229	1634				6551		3383	2991								4166	315	4829			110	1667		532	2971
										252						425		251	520	953	750	583	1564	1244	857				5375		6452	2930								1495	1348	2180			163	2508		528	1417
										174						566		638	420	667	1183	942	561	1091	634				3973		214	2013								3114	1012	2465			165	2475		2838	890
										285						954		595	440	264	1485	1293	571	1485	1912				4118		4572	3035								2718	3305	1046			294	1154		547	1380
										244						904		333	231	499	804	633	1187	1741	822				5570		3291	2645								1362	318	673			113	2136		2203	4549
										159						766		216	373	498	793	408	793	404	1268				4976		4041	2536								4110	600	2723			106	1872		2824	1391
										235						843		219	437	629	301	1066	1217	811	1273						2415	2166								1427	3309	3113			113	2518		2419	2219
										240						507		378	108	218	272	684	741	862	1300						4128									2475	8939	2327			185	1394		2861	2755
										300						771		434	445	483	2407	695	865	564	344						3770									1538	1683	3185			144	2158		1796	4439
										300						1478		495	419	990	390	274	1082	673	950						4653									3312	1747	1030			244	2242		3790	1866
										176						897		236	639	684	301	376	1649	1551	1437						5382									2229	15435	2960			309	3200		3815	2861
										218						1824		386	437	536	912	640	1221	1025	1290						2782									2415	1653	1694			118	3169		586	2218
										454						630		304	653	630	744	562	1193	310	1555						2753									6358	6116	2480			171	2687		3182	485
																622		538	320	358	738	1441	805	1124	1099						4813									2902	3144	2588			175	2151		2110	4323
																2009		382	287	1032	749	891	1621	472	1227						2361									1090	1083	564			187	2297		2346	2864
																1507		432	506	774	688	194	983	691	595						3805									1406	2501	2503			111	2101		527	4761
																716		376	560	559	919	402	1211	1212	1752						4339									1201	1183	422			189	1167			1257
																1101		386	184	871	888	1115	667	1378	997						2477									2055	5097	5293			391	1285			2322
																965		177	236	493	756	1445	1223	1205	1332						2679									2641	1092	7404			201	2271			3172
																381		355	388	138	317	843	724	483	1887						4679									1875	2521	2671			115	2792			3077
																		495	521	197	785	1026	1180	1429	1730						3826									2039	1751	3338			180	2782			2368
																		364	264	393	887	617	450	618	1683						5188									1752	1691	2266			138	2120			1434
																		247	96	762	983	607	903	1493	1045						6699									2605	194	5058			93	509			2324
																		474	399	398	1003	1076	747	3212	1229															1606	1736	11360			391	3045			2124
																		345	219	490	446	909	1184	319	1623															3151	4374	1943			189	3043			2501
																		275	412	980	1031	713	1120	1885	888															2718	1914	11338			179	2469			1318
																		248	184	697	1220	832	1598	908	337															2522	2501	1969			124	3033			1933
																		318	169	706	703	628	1269	513	1616															8072	1752	8618			159	2679			2516
																		316	489	1031	1153	1118	1129	1624	354															2058	2865	1349			184	2776			2815
																		512	491	417	1225	1273	1067	298	339															3025	2102	8215			146	505			2812
																		214	299	473	923	910	1155	1884	750															518	926	2573			308	1553			2555
																		477	477	484	1228	1400	753	900	481															1271	877	1506			153	463
																		335	425	751	632	1053	1248	1149	1184															3079	2166	1027			180	1717
																		439	429	761	363	1088	751	781	836															1956	1659	4852			134	2166
																		562	686	193	733	496	933	1786	435															1940	3019	1473			480	3793
																		472	714	597	813	392	1227	1551	1360															2568	3730	8812			187	463
																		406	673	847	929	960	1557	732	1433															1951	958	9282			384	2040
																		491	222	723	521	903	393	2046	616															2309	3283	9286			241	1585
																		333	600	809	1711	618	429	1576	921															2275	3695	1627			183	2105
																		222	793	707	673	852	1289	495	686															2480	731	1814			184	1200
																		281	99	376	1710	930	967	844	1207															2787	3047	1431			85	2223
																		281	391	606	678	775	1105	1723	1659															1090	3272				312	1125
																		252	278	188	909	1075	1184	1166	1064															2714	2673				100	495
																		216	652	430	358	904	1669	610	470															555	758				182	806
																		486	280	1253	279	395	1243	1021	217															1532	3281				112	318
																		416	209	591	894	479	1522	732	403															1581	2224				141	2689
																		249	392	967	801	909	1139	2114	330															1519	241				102	1207
																		416	560	205	600	905	490	389	323															3213	1123				156	1818
																		225	636	533	1059	1024	1106	2061	557															1533	2555				235	306
																		243	458	495	1332	676	1310	857	393															1879	4607				186	2201
																		496	538	612	473	319	1661	1006	1268															7212	1131				296	412
																		379	185	467	688	954	1345	1044	1277															2160	1071				246	2199
																		493	254	502	626	1282	493	1047	1358															2545	1844				272	2209
																		439	371	368	720	387	558	875	371															1873	5834				227	1411
																		209	688	527	155	895	1094	1437	556															1865	464				137	1457
																		378	943	306	903	773	871	436	863															1403	819				268	2686
																		438	477	812	1294	568	922	1228	806															3004	1223				285	2552
																		191	349	805	716	1146	1415	617	1220															654	4248				276	2235
																		207	773	630	588	255	1803	969	1200															3657	3866				238	1072
																		223	354	697	612	877	846	492																1269	815				133	1819
																		436	692	661	599	933	1492	1185																1926	4518				186	2270
																		376	660	407	931	392	671	898																1266	4461				319	2060
																		425	152	474	714	521	1160	432																1800	2574				249	2192
																		223	134	249	589	1454	1119	265																1907					129	2338
																		416	674	549	1092	803	1122	2174																2133					168	2486
																		326	141	704	1059	956	1193	1630																3694					222	2064
																		388	243	804	747	575	1158	848																1076					96	1422
																		229	689	468	1028	1032	1504	1052																2389					191	1608
																		373	432	575	670	552	326	2175																3864					106	2173
																		158	124	833	377	990	1819	302																2874					314	1768
																		222	175	481	750	807	666	751																3800					114	2328
																		164	289	248	792	815	725	3454																2678					157	1735
																		610	361	1195	307	581	679	3423																919					270
																		210	258	542	632	473	1035	203																6612					321
																		373	480	540	402	515	1343	947																3185					196
																		382	591	474	1200	949	1374	254																1239					317
																		153	463	425	365	1430	949	838																2643					221
																			632	406	395	1038	448	3478																6620					342
																			383	569	734	409	1086	1063																3524					200
																			455	349	670	661	1238	1908																6904					199
																			247	478	1114	1445	2398	337																4024					272
																			701	567	632	501	328	1391																4009					209
																			175	364	1098	1530	1397	787																1616					201
																			442	571	866	501	848	1983																3550					303
																			415	703	345	1602	412	1903																3172					197
																			142	1092	324	402	1398	943																4025					104
																			414	342	254	415	1611	2294																2542					102
																			238	255	500	558	435	1160																1646					98
																			191	251	543	403	847	1258																2423					226
																			157	762	348	414	1380	2693																1283					133
																			285	195	434	537	1653	312																1249					101
																			167	805	855	289	1416	477																2535					343
																			309	382	357	414	689	1994																2230					341
																			438	260	584	588	394	794																1273					216
																			1042	211	838	1764	1209	1169																1239					69
																			424		850	676	1203	808																1278					194
																			410		597	1074	739	730																1931					187
																			434			1221	406	915																					125
																			210			1078	395	2726																					194
																			536			611	1092	541																					315
																			556			514	785	1197																					123
																			477			904	1391	1273																					301
																						509	1047	1285																					159
																						511	563	1270																					169
																						325	443	938																					296
																						1101	909	581																					298
																						228	739	850																					314
																						794	393	1150																					127
																						467	1265	197																					312
																						366	1366	507																					258
																						358	1058	721																					507
																						493	491	1322																					100
																						500	1300	1378																					207
																						309	1382	703																					141
																						973	339	989																					114
																						425	442	518																					109
																						466	814	407																					161
																						391	670	666																					101
																						1038	538	456																					120
																						693	491	197																					102
																						410	331	613																					561
																						677	1067	541																					565
																						967	530	683																					179
																						194	790	540																					53
																						1010	954	1229																					288
																						320	619	1470																					383
																						669	344	1228																					188
																						679	262	260																					168
																						873	580	529																					402
																						836	1251	246																					151
																						247	439	1184																					89
																						410	520	428																					399
																						795	691	864																					153
																						957	975	1759																					116
																						958	871	916																					299
																						733	340	2162																					85
																						255	1268	1222																					256
																						986	395	1511																					84
																						1008	1809	533
																						1062	1774	1577
																						737	598	1217
																						798	881
																						866	1479
																						349	1054
																						1021	372
																						1157	1077
																						993	501
																						667	819
																						902	976
																						1041	1504
																						1039	1087
																						266	1400
																						323	980
																						719	1081
																						420	916
																						873	947
																						616	849
																						417	1275
																						370	1575
																						882	895
																						1008	1125
																						282	1153
																						903	894
																						813	521
																						393	335
																						758	991
																						726	1086
																						775	1681
																						210	2127
																						2196	1169
																						676	962
																						672	304
																						267	1109
																						384	863
																						700	1056
																						365	502
																						402	602
																						775	408
																						397	1244
																						705	610
																							606
																							1208
																							1252
																							366
																							318
																							1144
																							1488
																							1268
																							307
																							1394
																							408
																							352
																							1150
																							241
																							307
																							519
																							2596
																							677
																							193
																							992
																							1164
																							1205
																							1344
																							1167
																							1026
																							836
																							967
																							862
																							704
																							991
																							1014
																							721
																							1175
																							662
																							940
																							1152
																							623
																							1319
																							627
																							406
																							1320
																							1615
																							1316
																							956
																							1449
																							330
																							1364
																							5197
																							1114
																							1373
																							886

## Sheet: Fig2
Figure 2
Fig. 2a					Fig. 2b											Fig. 2c					Experiment: crowding potential derived from dissociation constants
	Free energies (units of kT)				Top			Bottom								Simulation						IgG fluorescence intensities (intensity units)
Height (nm)	Brush	IgG	Net		U_brush (kT)	height z			height (nm)	3	4	5	7	9		mean height (nm)	mean crowding penalty				PEG 0.5k, no brush								PEG0.5k, brush									PEG2k, no brush								PEG2k, brush
0.06734	1.41263	-0.0188838	2.00809		1.00538	0.16835		P_FITC	0	0.0560027	0.0435151	0.0360505	0.0284096	0.0211322		0.408249	1			Bulk concentration (nM)	0.666667	1	1.33333	2	2.66667	3.33333	4.66667		0.666667	1.33333	2	3.33333	4.66667	6.66667	13.3333	20		0.133333	0.666667	1.33333	2	3.33333	4.66667	6.66667		0.133333	0.333333	0.666667	1.33333
0.13468	1.22942	-0.220089	1.39375		0.979112	0.3367			0.3367	0.15732	0.123485	0.108062	0.081245	0.061042		1.00776	0.723267			IgG intensities (one per bead)	383	255	505	978	2542	1179	758		343	574	230	1002	1784	553	1140	1662		102	1374	1637	6094	6609	3731	4705		94	127	353	648
0.20202	1.081	-0.367348	1.00934		0.917194	0.505051			0.673401	0.199667	0.160598	0.137434	0.105014	0.0823679		1.3844	0.574584				124	452	1129	1410	1029	688	443		414	274	200	460	764	1020	1140	1989		137	1003	3195	5275	2414	4716	2354		93	199	263	1286
0.26936	1.11345	-0.520258	0.713656		0.918345	0.673401			1.0101	0.235043	0.185983	0.168136	0.127739	0.097852		2.02815	0.405803				266	192	582	721	1804	621	902		361	138	575	515	1048	488	985	475		176	901	3826	3528	1803	5854	3210		124	124	90	1354
0.3367	1.12941	-0.675841	0.593195		0.866587	0.841751			1.3468	0.257798	0.209513	0.188619	0.145778	0.117807		2.36863	0.368664				306	380	443	579	2505	774	1201		293	559	839	347	1036	979	1516	1757		179	708	4136	809	2328	3193	2000		114	294	91	386
0.40404	1.06705	-0.792115	0.45357		0.838316	1.0101			1.6835	0.269086	0.231383	0.206443	0.162535	0.129193		2.84911	0.295155				326	325	664	393	288	3340	1034		218	591	835	344	1105	413	406	2066		159	1160	1271	5978	3482	6639	1438		126	360	266	2424
0.47138	1.02392	-0.89248	0.274938		0.811868	1.17845			2.0202	0.271454	0.234928	0.212404	0.173502	0.14262		3.23494	0.234395				126	627	1632	480	423	1567	1849		416	223	918	1020	1043	804	1931	628		152	1389	4067	3048	6409	3041	4899		94	213	358	938
0.538721	1.01073	-1.0849	0.131436		0.803253	1.3468			2.3569	0.260931	0.234973	0.215885	0.184498	0.153916		3.519	0.212519				206	394	649	658	953	713	1493		459	790	819	571	164	1074	437	545		134	1195	3195	5529	4225	6600	10280		113	128	256	1713
0.606061	0.997724	-1.16804	-0.0741674		0.740545	1.51515			2.6936	0.246376	0.226252	0.215541	0.187975	0.153782		3.95642	0.174374				368	555	250	448	1780	489	851		345	124	1002	1356	825	474	440	1803		178	1305	4709	5668	536	3896	5514		153	190	358	2421
0.673401	0.977945	-1.27294	-0.170316		0.704723	1.6835			3.0303	0.22482	0.216917	0.210163	0.188333	0.159699		4.3107	0.146516				204	457	648	661	447	1232	1210		368	403	500	283	1277	351	1130	2048		194	1104	4089	3911	2724	7217	10270		89	320	254	1241
0.740741	0.933994	-1.3974	-0.294999		0.651993	1.85185			3.367	0.194495	0.201121	0.19963	0.185632	0.159028		4.76872	0.127129				146	708	665	663	1827	241	1042		454	273	565	343	1037	960	339	283		141	377	2296	2836	4819	7120	3340		68	117	259	1742
0.808081	0.907877	-1.53904	-0.463404		0.59235	2.0202			3.7037	0.166764	0.178817	0.185661	0.176187	0.156688		5.13876	0.118315				517	363	925	581	372	2914	2201		740	203	1171	930	428	1196	1348	1756		166	1097	3225	1560	3384	3197	3910		91	112	113	1669
0.875421	0.890838	-1.65334	-0.631166		0.549612	2.18855			4.0404	0.136454	0.160014	0.166239	0.168055	0.15493		5.68149	0.103517				153	683	594	574	2540	607	791		380	471	826	798	744	488	950	630		169	929	2272	4457	6579	2909	3711		88	215	275	1270
0.942761	0.901453	-1.77704	-0.762503		0.49833	2.3569			4.3771	0.106774	0.135242	0.14338	0.15494	0.149103		5.885	0.095636				201	1378	280	588	1846	796	705		437	274	959	574	260	944	2210	1216		88	889	4952	3768	4875	2853	1532		80	221	121	1683
1.0101	0.844414	-1.90922	-0.875583		0.461276	2.52525			4.7138	0.0793421	0.115243	0.127529	0.141451	0.142098		6.63064	0.078809				298	626	486	548	1838	662	495		368	225	254	300	744	1095	244	535		187	1371	3335	4351	3327	3632	1420		90	142	174	1388
1.07744	0.820508	-2.05762	-1.06481		0.422915	2.6936			5.05051	0.0557628	0.0938365	0.105343	0.126873	0.133544							457	970	1820	550	625	980	793		739	663	825	506	1026	1163	271	1450		108	859	4491	806	4874	3245	3542		87	334	353	1255
1.14478	0.797161	-2.17414	-1.23711		0.389818	2.86195			5.38721	0.0364557	0.0730737	0.0903131	0.117011	0.121816							214	576	484	522	620	1989	813		264	122	725	710	859	471	905	1534		156	1020	4621	5130	5222	2555	5711		89	182	203	1219
1.21212	0.791408	-2.3125	-1.37698		0.329431	3.0303			5.72391	0.0226199	0.0549885	0.07237	0.100866	0.113232							204	316	510	588	1275	1024	920		408	975	809	519	1314	1028	1426	772		175	1130	5199	4324	2406	3613	3363		78	98	100	1678
1.27946	0.795239	-2.41581	-1.5211		0.303394	3.19865			6.06061	0.011992	0.0412115	0.0571609	0.0864077	0.101235							383	315	1926	962	2124	2325	504		606	93	317	1290	504	913	964	1722		199	369	2944	1497	5233	4450	5747		88	201	187	1306
1.3468	0.742891	-2.48572	-1.62057		0.264843	3.367			6.39731	0.00572618	0.0276139	0.0436401	0.0724267	0.0901621							382	480	1168	713	561	1012	522		416	152	793	754	1134	956	1852	1291		119	378	4207	3592	2802	3050	7836		88	115	338	1163
1.41414	0.696619	-2.50111	-1.74283		0.237738	3.53535			6.73401	0.0022485	0.0174569	0.0322707	0.0628175	0.0821891							247	377	324	868	407	1735	756		610	587	812	387	915	1270	976	1370		189	1114	7847	2440	3415	3623	7737		125	227	272	1462
1.48148	0.689687	-2.43941	-1.8045		0.208951	3.7037			7.07071	0.00068954	0.0115482	0.0238146	0.0492394	0.07438							231	504	1631	448	2427	708	873		371	228	644	862	701	785	440	269		125	809	3327	4186	5769	2994	962		58	84	272	586
1.54882	0.640815	-2.30188	-1.74972		0.190343	3.87205			7.40741	0.0001499	0.00700071	0.0160457	0.0381381	0.0654234							246	475	1948	961	410	2325	907		175	284	207	264	1233	556	547	483		119	745	4777	3243	2499	3184	4829		127	181	337	972
1.61616	0.566354	-2.08135	-1.66106		0.162904	4.0404			7.74411	2.998e-05	0.00382945	0.0111752	0.0302897	0.0567649							208	317	503	949	923	915	645		453	225	206	1418	232	1213	853	1640		133	535	8357	1246	4285	4988	1246		118	403	172	1025
1.6835	0.573248	-1.799	-1.51499		0.130736	4.20875			8.08081	0	0.0020344	0.0068127	0.0243063	0.0493433							193	508	1279	308	1794	517	713		450	387	392	752	1386	1243	192	471		86	1081	1628	4416	2082	2140	2871		136	60	46	1198
1.75084	0.548199	-1.4736	-1.22575		0.124025	4.3771			8.41751	0	0.000792816	0.00409359	0.0191884	0.0421452							365	695	309	566	341	795	1141		677	97	816	1427	706	545	1220	953		170	1181	1947	5679	3950	5474	2253		85	182	183	644
1.81818	0.508517	-1.11285	-0.925401		0.0990181	4.54545			8.75421	0	0.000269258	0.00221114	0.0142943	0.035424							196	294	764	855	768	563	2218		214	227	269	335	1761	617	1306	450		151	862	3916	5151	2438	1939	2114		97	101	38	1250
1.88552	0.476611	-0.770421	-0.604336		0.0992419	4.7138			9.09091	0	7.47939e-05	0.000911348	0.0100269	0.0281663							253	533	474	1025	291	2074	405		227	85	475	294	1460	417	1165	1073		139	1470	3078	5133	3625	3566	8090		100	223	81	1489
1.95286	0.419647	-0.4715	-0.29381		0.0851875	4.88216			9.42761	0	2.99176e-05	0.000478084	0.00756496	0.0242767							228	923	473	560	620	650	1383		668	609	430	674	1108	1201	601	500		111	1764	4313	3011	5591	4330	5388		67	388	305	995
2.0202	0.422287	-0.272867	-0.0518537		0.0490829	5.05051			9.76431	0	1.49588e-05	0.000119521	0.00492394	0.0198059							174	920	646	508	1908	571	753		562	425	631	544	686	380	1551	599		252	543	4068	3892	5236	4271	1458		85	99	303	2195
2.08754	0.451799	-0.129096	0.14942		0.0512477	5.21885			10.101	0	0	4.48204e-05	0.00343184	0.0162292							319	1051	1340	550	737	821	717		266	775	239	282	1263	1439	1629	2048		248	1053	4325	1028	6111	2630	4599		86	168	67	1656
2.15488	0.367003	-0.0729791	0.322703		0.038001	5.3872			10.4377	0	0	1.49401e-05	0.00220831	0.0129506							421	528	320	691	913	1054	562		710	451	791	518	884	1099	1033	712		111	1656	1471	4977	4337	3268	8060		77	197	309	1767
2.22222	0.342295	0.024257	0.294024		0.028	5.55556			10.7744	0	0	2.98803e-05	0.00137273	0.00965703							172	495	947	632	728	540	2649		417	427	542	279	789	1448	876	328		204	989	3292	2041	4271	5396	2466		143	479	87	2057
2.28956	0.340466	-0.017279	0.366552		0.0301402	5.72391			11.1111	0	0	0	0.000746051	0.00681059							416	380	1267	1120	869	806	489		370	264	404	238	1059	1374	1114	2370		97	1116	3532	4899	5770	3440	5429		118	115	38	1428
2.3569	0.367003	0.00765449	0.323187		0.00889022	5.89226			11.4478	0	0	0	0.000522236	0.00523089							328	367	4815	686	312	4362	924		466	169	234	712	1247	2158	558	1532		114	1216	5188	2122	931	5184	8184		88	209	301	1729
2.42424	0.335606	0.0065574	0.374657		0.0125789	6.06061			11.7845	0	0	0	0.000193973	0.0037108							337	383	841	1123	696	735	856		523	656	227	416	352	1151	353	606		163	481	3632	2838	3145	4037	8249		99	185	45	1673
2.49158	0.273343	0.0400053	0.342163		0.00473413	6.22896			12.1212	0	0	0	5.96841e-05	0.00254838							372	410	668	391	365	913	621		245	185	598	1244	889	763	467	1861		266	853	2825	4665	2188	6734	3181		144	222	258	1424
2.55892	0.229882	0.0175829	0.313348		0.00436362	6.39731			12.4579	0	0	0	0	0.0015946							419	335	474	685	368	435	624		409	242	919	560	371	1063	1171	758		142	1313	4949	4704	4565	5926	6450		114	170	133	453
2.62626	0.269932	-0.0129872	0.247465		0.0101376	6.56566			12.7946	0	0	0	0	0.00119223							281	638	1689	767	1264	432	1151		642	288	923	826	738	169	716	722		209	447	4818	3567	4858	6692	1730		139	209	90	1078
2.6936	0.227703	0.0451204	0.256945		0.00895251	6.73401			13.1313	0	0	0	0	0.000611016							317	266	1263	678	703	341	805		226	191	742	790	704	420	237	2753		141	816	4471	1711	4006	1152	6390		108	221	443	1284
2.76094	0.203515	0.0181373	0.272824		0.00165492	6.90236			13.468	0	0	0	0	0.000417279							317	485	934	448	1392	487	567		364	148	493	321	375	573	1053	2326		145	1114	4273	4015	5101	3340	6211		148	116	92	521
2.82828	0.187186	0.0104025	0.221652		-0.00365811	7.07071			13.8047	0	0	0	0	0.000283154							306	339	881	478	381	749	891		207	871	424	336	810	657	792	596		166	885	4170	1062	1534	5990	5242		79	118	247	1163
2.89562	0.190326	0.0214707	0.197589		-0.00134442	7.23906			14.1414	0	0	0	0	0.000119223							313	289	1063	1417	743	633	539		456	997	404	560	415	1899	2934	646		189	697	3499	4604	3051	5523	11240		144	297	327	1804
2.96296	0.202984	0.0248152	0.211796		0.00485769	7.40741			14.4781	0	0	0	0	4.47085e-05							612	1647	630	1413	727	490	416		634	864	670	266	648	1161	834	499		141	890	3515	4176	5559	1425	5063		148	296	38	1682
3.0303	0.150259	0.0304143	0.227799		0.00609501	7.57576			14.8148	0	0	0	0	0							583	544	2544	986	917	553	541		379	779	782	759	1116	397	852	2346		173	1357	5346	3928	1877	2137	7002		125	157	310	1651
3.09764	0.10835	0.0456904	0.180673		0.00963826	7.74411			15.1515	0	0	0	0	0							327	441	556	651	495	469	936		374	381	541	311	211	754	1767	438		114	1647	3592	5259	5182	3775	11626		88	109	97	978
3.16498	0.13974	0.0126064	0.15404		-0.00529556	7.91246			15.4882	0	0	0	0	0							292	1739	613	918	767	1366	1674		565	725	348	642	370	2156	1756	2272		200	676	3981	5842	1905	3297	11339		110	305	33	2299
3.23232	0.138744	0.0203583	0.152347		-0.000733766	8.08081			15.8249	0	0	0	0	0							225	185	248	428	1325	331	1429		339	197	1678	437	266	864	1130	2309		193	1296	4850	4164	3212	3487	5298		99	322	219	1499
3.29966	0.107867	0.010953	0.159103		0	8.24916			16.1616	0	0	0	0	0							266	377	432	671	495	460	466		367	832	584	733	1255	735	758	2334		209	968	2581	914	3692	4309	3565		100	193	96	850
3.367	0.119518	0.0236991	0.11882		-0.00164946	8.41751			16.4983	0	0	0	0	0							209	239	361	323	477	721	1478		224	133	639	321	267	989	1069	2780		166	853	6588	4457	3372	4722	7134		97	249	182	1889
3.43434	0.109799	-0.00163265	0.143217		-0.00565872	8.58586			16.835	0	0	0	0	0							245	390	539	1061	460	616	1082		264	225	701	847	1646	1149	576	1330		166	882	4788	9149	3814	4848	3631		106	126	72	1702
3.50168	0.0987389	-0.011373	0.108167		-0.00529556	8.75421			17.1717	0	0	0	0	0							274	652	718	493	1652	1229	1945		342	750	486	846	522	949	763	2324		105	526	2615	8788	1093	8223	3829		135	125	339	1031
3.56902	0.0996959	-0.00705566	0.0873659		0.00597114	8.92256			17.5084	0	0	0	0	0							303	1955	736	858	586	587	640		388	239	1665	375	715	1007	1215	1051		113	684	1504	4611	5194	3329	3785		109	472	328	1280
3.63636	0.0579743	-0.00651468	0.0926402		0.00590922	9.09091			17.8451	0	0	0	0	0							268	602	608	469	1013	560	1238		435	876	1390	335	510	796	944	1061		194	704	6299	5129	1443	1806	5298		81	135	385	1703
3.7037	0.0658103	0.0203583	0.0514596		0	9.25926			18.1818	0	0	0	0	0							190	507	1775	706	1096	473	963		508	485	592	748	1852	834	1645	1373		219	1227	4098	9242	4232	4044	3250		144	266	49	1637
3.77104	0.0681267	-0.00759635	0.0861686		0	9.42761			18.5185	0	0	0	0	0							379	439	231	1291	1149	417	239		359	805	311	384	717	923	298	1607		114	642	6551	1110	5060	3878	1616		82	235	129	1998
3.83838	0.035726	0.0321002	0.0605303		0	9.59596			18.8552	0	0	0	0	0							202	496	373	735	770	690	1425		569	155	646	286	1535	553	535	326		162	542	1387	5209	7491	4001	3190		100	119	206	853
3.90572	0.0611935	0.0281709	0.0678261		0	9.76431			19.1919	0	0	0	0	0							517	513	851	439	1170	686	1407		483	373	440	271	753	671	814	975		202	1383	4825	4275	7334	8047	1615		103	319	235	998
3.97306	0.0602726	0.010953	0.0893643		0	9.93266			19.5286	0	0	0	0	0							541	744	529	1010	630	1284	566		242	830	499	312	1320	1060	1729	1898		159	393	2107	5220	1685	3954	2723		133	235	431	1292
4.0404	0.0442942	0.00600931	0.0712257		0	10.101			19.8653	0	0	0	0	0							722	549	2607	539	1214	642	846		377	810	607	591	621	1207	1535	2395		257	1471	4943	2746	5219	4951	5274		79	197	526	1009
4.10774	0.0625763	0.0137101	0.0503035		0	10.2694			20.202	0	0	0	0	0							642	420	490	297	1082	774	547		413	404	500	569	735	894	255	264		185	396	4830	4763	6281	4687	4045		82	117	36	2131
4.17508	-0.0205839	0.0315379	0.0762864		0	10.4377			20.5387	0	0	0	0	0							647	547	275	614	967	1481	769		543	872	653	685	1428	490	558	1364		165	1445	2602	5134	3554	6599	4018		172	216	50	507
4.24242	0.0488335	-0.0363676	0.010954		0	10.6061			20.8754	0	0	0	0	0							252	350	557	1685	354	705	1933		632	340	254	687	481	406	2062	2377		167	818	2281	2167	3980	5493	3945		108	299	424	1547
4.30976	0.00695655	-0.0561291	0.0124658		0	10.7744			21.2121	0	0	0	0	0							276	598	967	711	380	824	898		643	462	411	821	1553	890	545	1485		237	366	5195	2231	1484	2972	2748		107	295	76	485
4.3771	-0.0112022	-0.00217628	-0.0491725		0	10.9428			21.5488	0	0	0	0	0							306	353	550	682	630	768	1613		591	1266	652	308	1171	1634	1123	446		166	772	5437	5537	3092	1725	5158		106	118	322	1530
4.44444	0.0465613	-0.00651468	-0.0133785		0	11.1111			21.8855	0	0	0	0	0							216	704	923	1046	941	598	4217		245	220	423	501	391	1056	1865	1336		258	678	6511	1765	3664	1618	4785		106	294	36	1359
4.51178	0.022788	-0.0102954	0.0400466		0	11.2795			22.2222	0	0	0	0	0							303	314	1127	685	646	707	1422		639	488	1081	726	1401	839	1346	724		216	730	5429	4238	2369	2561	3379		107	199	526	1100
4.57912	-0.00776871	-0.0102954	0.0124926		0	11.4478			22.5589	0	0	0	0	0							178	573	1050	727	674	1346	1965		413	213	1238	926	345	904	463	1720		154	986	3924	3726	4433	5026	3716		136	128	527	1948
4.64646	0.00914043	0.0248152	-0.0180641		0	11.6162			22.8956	0	0	0	0	0							170	308	786	505	569	1065	723		408	382	498	353	736	403	1555	1255		149	586	3486	2089	3159	1249	6365		98	118	269	1000
4.7138	0.00782953	0.00546151	0.0339556		0	11.7845			23.2323	0	0	0	0	0							122	575	1368	773	732	569	678		196	863	1188	278	545	1065	186	1588		202	548	5570	5348	1146	6654	3757		161	247	244	1170
4.78114	0.0621151	0.0209144	0.013291		0	11.9529			23.569	0	0	0	0	0							241	270	810	447	678	1056	595		543	467	255	463	1308	925	253	658		140	631	6502	1346	3968	6368	3822		120	413	162	1170
4.84849	-0.0171826	0.0343524	0.0830295		0	12.1212			23.9057	0	0	0	0	0							249	719	970	511	863	700	3888		415	248	604	377	1216	1330	1190	2555		195	628	4603	7240	4055	6531	6169		156	298	256	960
4.91582	0.0267854	-0.0156718	0.0171699		0	12.2896			24.2424	0	0	0	0	0							302	465	313	677	420	875	722		498	832	438	372	277	1316	908	265		196	650	3258	4682	2943	3129	4959		100	129	123	1466
4.98316	0.0219019	0.0065574	0.0111136		0	12.4579			24.5791	0	0	0	0	0							295	441	679	546	686	563	335		446	880	1187	178	553	642	1178	1223		127	931	6414	1244	2361	6320	5050		69	77	524	1340
5.05051	0.00303754	-0.0162078	0.0284593		0	12.6263			24.9158	0	0	0	0	0							212	419	987	569	2136	1431	1255		606	504	435	417	276	1167	359	1408		204	737	5158	5930	7298	5976	1509		69	139	284	1865
5.11784	-0.00129898	0.0214707	-0.0131703		0	12.7946			25.2525	0	0	0	0	0							301	353	529	438	590	1790	1608		507	421	682	333	776	1514	613	794		145	615	4988	2367	2894	3905	6906		148	120	530	591
5.18519	0.0157208	0.049117	0.0201717		0	12.963			25.5892	0	0	0	0	0							118	364	394	565	929	1099	3454		673	397	225	878	761	908	931	1266		188	617	6549	4713	6801	3192	3138		202	245	147	1289
5.25253	-0.0281949	-0.0305736	0.0648379		0	13.1313			25.9259	0	0	0	0	0							305	158	636	419	1037	760	576		310	759	318	1076	1716	903	1476	663		124	974	4188	5163	7211	4613	3635		155	177	299	1075
5.31987	0	0	-0.0587685		0	13.2997			26.2626	0	0	0	0	0							248	914	492	438	1239	799	1663		360	651	1181	421	3854	457	1327	1296		162	337	5173	4929	3200	1804	6955		141	77	345	1163
					0	13.468			26.5993	0	0	0	0	0							330	690	423	1980	628	2740	1662		362	810	337	261	872	1307	1472	1942		162	1035	6921	3234	2587	6544	1386		113	249	359	1640
					0	13.6364			26.936	0	0	0	0	0							301	496	1400	822	512	895	464		470	271	557	486	1351	1352	354	1615		184	694	3760	1781	1336	2069	2938		99	341	359	1636
					0	13.8047			27.2727	0	0	0	0	0							569	260	368	801	532	1840	442		214	500	1185	562	621	1646	1151	1582		161	999	1172	3106	2859	6676	5742		142	222	311	1539
					0	13.9731			27.6094	0	0	0	0	0							314	348	573	568	448	1796	759		500	152	665	704	1330	809	2109	1144		177	449	2808	4631	4456	3788	1595		106	224	182	552
					0	14.1414			27.9461	0	0	0	0	0							384	322	293	608	644	523	631		336	875	879	531	1337	375	1564	1148		150	715	1288	3516	6366	2611	5559		133	108	381	660
					0	14.3098			28.2828	0	0	0	0	0							160	630	698	809	932	617	1367		253	717	713	432	564	811	1951	382		122	790	3444	4151	2558	2746	7286		144	221	358	1515
					0	14.4781			28.6195	0	0	0	0	0							319	742	1398	416	566	650	604		456	350	155	596	956	273	1042	2917		159	863	5852	3706	4309	2865	1206		66	220	562	761
					0	14.6465			28.9562	0	0	0	0	0							373	317	1397	1644	497	193	1351		305	137	813	1600	3027	1633	1356	640		179	950	3761	5087	5256	2511	3833		90	289	562	1679
					0	14.8148			29.2929	0	0	0	0	0							218	1091	340	1285	1784	2039	1590		270	830	465	860	784	1143	1377	1163		187	995	6283	7731	2716	3887	2940		108	125	125	921
					0	14.9832			29.6296	0	0	0	0	0							219	1100	439	847	553	1254	596		359	692	556	774	362	1888	600	1141		105	988	3554	2971	6139	5025	6796		109	170	447	1582
					0	15.1515			29.9663	0	0	0	0	0							252	880	353	1616	678	508	643		504	555	591	283	1463	896	216	1155		99	851	3848	4910	6192	5063	3330		112	227	160	840
					0	15.3199			30.303	0	0	0	0	0							344	887	694	904	1029	576	808		223	646	583	290	705	238	357	1192		275	363	1574	7614	3401	2321	885		89	104	253	1420
					0	15.4882			30.6397	0	0	0	0	0							275	456	719	1447	1963	382	707		304	213	336	283	469	701	1495	2521		272	887	1961	4331	5569	1600	1017		180	105	133	1799
					0	15.6566			30.9764	0	0	0	0	0							378	284	225	2575	1009	1544	445		234	508	307	497	1297	1741	1168	2873		130	615	684	928	1362	4494	3379		122	213	190	1258
					0	15.8249			31.3131	0	0	0	0	0							243	500	1096	894	1526	546	354		332	716	545	1006	2600	1646	362	1342		198	1204	3610	2166	3383	2018	6847		93	209	329	2735
					0	15.9933			31.6498	0	0	0	0	0							217		546	3932	457	563	552		760	164	339	443	653	1314	1093	365		145	525	2726	3922	5336	5905	7237		86	207	388	1278
					0	16.1616			31.9865	0	0	0	0	0							374		1096	741	1217	822	599		537	185	499	689	563	284	645	1085		160	1273	3171	4546	4683	1834	5034		109	105	388	2053
					0	16.33			32.3232	0	0	0	0	0							377		534	4004	887	329	666		316	470	649	915	1242	1976	658	1660		170	579	1293	4701	3855	4072			91	206	251	1561
					0	16.4983			32.6599	0	0	0	0	0							311		289	923	682	612	2830		319	546	393	1327	729	1152	1358	512		151	550	4532	1060	1688	2702			116	182	332	1610
					0	16.6667			32.9966	0	0	0	0	0							346		375	519	398	688	557		315	347	838	520	468	933	2204	476		123	555	2795	4786	1560	4916			106	182		1983
					0				33.3333	0	0	0	0	0							276		642	1720	850	769	959		329	465	770	733	1461	1171	461	487		118	611	3046	3915	4076	5791			72	197		671
																					772		184	2065	685	1757	971		535	515	245	391	1638	586	793	2202		160	615	688	3016	3472	3093			115	184		1165
																					492		640	543	954	464	1070		505	733	508	451	1082	1491	1386	528		144	1371	3357	4508	1565	4790			116	184		642
																					263		769	897	1210	661	285		484	124	131	1167	769	533	209	1655		168	974	3682	3337	925	5916			66	184		654
																					411		273	519	933	653	824		590	457	473	732	795	433	311	1492		170	1223	698	745	3159	5324			102	58		1746
																					274		494	526	720	825	1085		312	674	389	279	1430	1364	586	2635		161	384	2436	1159	2637	4715			66	57		943
																					366		335	844	390	661	519		461	227	608	446	1254	530	1007	488		134	803	2214	3008	4055	5974			78	179		1623
																					166		334	529	437	725	868		358	300	736	1006	866	679	499	467		143	331	1172	2800	2498	2072			67	162		1716
																					210		480	1227	624	1558	1526		467	227	610	328	1098	309	1569	1339		182	612	3321	2989	2736	3888			125	97		1859
																					156		438	328	673	464	890		166	1259	555	241	1694	375	714	1096		107	739	3316	3564	5322	3060			78	111		2227
																					310		457	807	545	721	1300		274	624	708	971	793	1349	1406	2762		177	719	4354	4509	5323	3045			126	88		880
																					280		752	505	1149	876	458		489	354	596	1262	736	634	457	1327		201	514	3942	1130	2751	3772			75	328		2226
																					447		469	511	1254	446	309		327	684	198	525	429	1678	736	1499		169	940	2505	4087	3551	3859			100	265		2344
																					489		594	652	902	2612	694		451	296	661	524	651	503	1332	892		171	360	1445	2882	2529	3477			91	117		910
																					198		631	483	1906	641	1037		485	435	1064	851	427	332	1933	853		169	1241	1488	1214	3104	6376			77	216		1526
																					497		400	416	1976	354	644		360	367	997	315	883	398	1199	1152		169	760	2578	7036	3133	5937			74	242		1288
																					333		339	1833	2001	1847	1129		733	680	468	984	1065	1208	1685	1293		132		3701	3239	3336	1622			140	213		1303
																					266		438	477	1378	648	665		265	678	659	628	568	987	2063	597				2545	1354	4857	5560			66	285		353
																					543		194	1204		641	651		470	235	561	793	1383	896	278	754				3480	4520	1031	5736			171	67		1040
																					209		1425	694		422	1214		645	602	497	309	496	1075	1034	2786				2244	6104	1127	6567			178	301		1488
																					550		1625	303		1062	482		493	259	1323	669	452	499	1176	1113				3430	2476	1053	5113			66	302		1573
																					198		1621	401		336	1742		429	918	579	1050	1301	709	739	1070				3050	2903	4576	3537			143	300		449
																					255		601	668		811	1517		416	333	996	343	578	232	3527	389				5125	6674	5027	5669			57	301		1780
																					658		555	1259		2574	816		609	252	682	547	847	1488	1645	544				4073	4556	2094	6573			98	337		1305
																					360		326	573		814	750		466	882	661	1052	540	399	728	2404				5014	2606	2231	5910			56	116		406
																					255		707	257		708	817		389	727	176	599	708	1468	1166	969				3455	6769	4550	6812			119	157		662
																					147		1507	730		801	841		287	687	993	833	923	461	2076	305				3166	6063	3437	6473			76	147		599
																					214		540	1270		426	857		388	444	425	1174	1154	1167	3527	1258				3494	6372	1837	4781			79			400
																					291		524	991		524	1199		567	656	1204	591	426	622	1122	586				3460	6764	3942	4859			65
																					250		515	696		1888	2406		339	437	565	404	1229	999	1803	1611				3490	6292	7459	8064			96
																					301		340	913		1218	609		385	1118	535	361	672	930	1322	286				4707	5122	4008	1552			157
																					203		1362	1390		525	1252		478	560	526	363	1165	839	1699	1620				4792	5365	2532	2836			96
																					206		1150	1132		524	1383		579	92	401	985	1217	1263	1778	861				4374	4716	2105	5397			167
																					366			1132		574	853		266	519	977	446	393	1603	1133	1441				5084	5886	5142	8290			96
																					170			1120		409	625		295	494	374	1733	1209	1075	714	779				5076		5728	8233			79
																					209			434		815	494		577	220	850	205	1321	872	1472	711				2346		3901	2749			142
																					368			317		509	488		613	640	469	387	627	1645	709	558				3220		5121	2835			124
																					419			719		512	524		655	289	455	465	529	688	227	734				3151		3013	4948			65
																					369			715		1514	496		597	169	488	469	562	589	1496	1358				6530		2466	2180			79
																					273			769			512		640	538	678	758	1440	1851	1599	363				2694		5767	2934			121
																					166						775		237	289	758	303	711	731	563	1121				4376		3422	4779			147
																					466						572		296	449	855	697	978	747	1229	1634				6551		3383	2991
																					252						425		251	520	953	750	583	1564	1244	857				5375		6452	2930
																					174						566		638	420	667	1183	942	561	1091	634				3973		214	2013
																					285						954		595	440	264	1485	1293	571	1485	1912				4118		4572	3035
																					244						904		333	231	499	804	633	1187	1741	822				5570		3291	2645
																					159						766		216	373	498	793	408	793	404	1268				4976		4041	2536
																					235						843		219	437	629	301	1066	1217	811	1273						2415	2166
																					240						507		378	108	218	272	684	741	862	1300						4128
																					300						771		434	445	483	2407	695	865	564	344						3770
																					300						1478		495	419	990	390	274	1082	673	950						4653
																					176						897		236	639	684	301	376	1649	1551	1437						5382
																					218						1824		386	437	536	912	640	1221	1025	1290						2782
																					454						630		304	653	630	744	562	1193	310	1555						2753
																											622		538	320	358	738	1441	805	1124	1099						4813
																											2009		382	287	1032	749	891	1621	472	1227						2361
																											1507		432	506	774	688	194	983	691	595						3805
																											716		376	560	559	919	402	1211	1212	1752						4339
																											1101		386	184	871	888	1115	667	1378	997						2477
																											965		177	236	493	756	1445	1223	1205	1332						2679
																											381		355	388	138	317	843	724	483	1887						4679
																													495	521	197	785	1026	1180	1429	1730						3826
																													364	264	393	887	617	450	618	1683						5188
																													247	96	762	983	607	903	1493	1045						6699
																													474	399	398	1003	1076	747	3212	1229
																													345	219	490	446	909	1184	319	1623
																													275	412	980	1031	713	1120	1885	888
																													248	184	697	1220	832	1598	908	337
																													318	169	706	703	628	1269	513	1616
																													316	489	1031	1153	1118	1129	1624	354
																													512	491	417	1225	1273	1067	298	339
																													214	299	473	923	910	1155	1884	750
																													477	477	484	1228	1400	753	900	481
																													335	425	751	632	1053	1248	1149	1184
																													439	429	761	363	1088	751	781	836
																													562	686	193	733	496	933	1786	435
																													472	714	597	813	392	1227	1551	1360
																													406	673	847	929	960	1557	732	1433
																													491	222	723	521	903	393	2046	616
																													333	600	809	1711	618	429	1576	921
																													222	793	707	673	852	1289	495	686
																													281	99	376	1710	930	967	844	1207
																													281	391	606	678	775	1105	1723	1659
																													252	278	188	909	1075	1184	1166	1064
																													216	652	430	358	904	1669	610	470
																													486	280	1253	279	395	1243	1021	217
																													416	209	591	894	479	1522	732	403
																													249	392	967	801	909	1139	2114	330
																													416	560	205	600	905	490	389	323
																													225	636	533	1059	1024	1106	2061	557
																													243	458	495	1332	676	1310	857	393
																													496	538	612	473	319	1661	1006	1268
																													379	185	467	688	954	1345	1044	1277
																													493	254	502	626	1282	493	1047	1358
																													439	371	368	720	387	558	875	371
																													209	688	527	155	895	1094	1437	556
																													378	943	306	903	773	871	436	863
																													438	477	812	1294	568	922	1228	806
																													191	349	805	716	1146	1415	617	1220
																													207	773	630	588	255	1803	969	1200
																													223	354	697	612	877	846	492
																													436	692	661	599	933	1492	1185
																													376	660	407	931	392	671	898
																													425	152	474	714	521	1160	432
																													223	134	249	589	1454	1119	265
																													416	674	549	1092	803	1122	2174
																													326	141	704	1059	956	1193	1630
																													388	243	804	747	575	1158	848
																													229	689	468	1028	1032	1504	1052
																													373	432	575	670	552	326	2175
																													158	124	833	377	990	1819	302
																													222	175	481	750	807	666	751
																													164	289	248	792	815	725	3454
																													610	361	1195	307	581	679	3423
																													210	258	542	632	473	1035	203
																													373	480	540	402	515	1343	947
																													382	591	474	1200	949	1374	254
																													153	463	425	365	1430	949	838
																														632	406	395	1038	448	3478
																														383	569	734	409	1086	1063
																														455	349	670	661	1238	1908
																														247	478	1114	1445	2398	337
																														701	567	632	501	328	1391
																														175	364	1098	1530	1397	787
																														442	571	866	501	848	1983
																														415	703	345	1602	412	1903
																														142	1092	324	402	1398	943
																														414	342	254	415	1611	2294
																														238	255	500	558	435	1160
																														191	251	543	403	847	1258
																														157	762	348	414	1380	2693
																														285	195	434	537	1653	312
																														167	805	855	289	1416	477
																														309	382	357	414	689	1994
																														438	260	584	588	394	794
																														1042	211	838	1764	1209	1169
																														424		850	676	1203	808
																														410		597	1074	739	730
																														434			1221	406	915
																														210			1078	395	2726
																														536			611	1092	541
																														556			514	785	1197
																														477			904	1391	1273
																																	509	1047	1285
																																	511	563	1270
																																	325	443	938
																																	1101	909	581
																																	228	739	850
																																	794	393	1150
																																	467	1265	197
																																	366	1366	507
																																	358	1058	721
																																	493	491	1322
																																	500	1300	1378
																																	309	1382	703
																																	973	339	989
																																	425	442	518
																																	466	814	407
																																	391	670	666
																																	1038	538	456
																																	693	491	197
																																	410	331	613
																																	677	1067	541
																																	967	530	683
																																	194	790	540
																																	1010	954	1229
																																	320	619	1470
																																	669	344	1228
																																	679	262	260
																																	873	580	529
																																	836	1251	246
																																	247	439	1184
																																	410	520	428
																																	795	691	864
																																	957	975	1759
																																	958	871	916
																																	733	340	2162
																																	255	1268	1222
																																	986	395	1511
																																	1008	1809	533
																																	1062	1774	1577
																																	737	598	1217
																																	798	881
																																	866	1479
																																	349	1054
																																	1021	372
																																	1157	1077
																																	993	501
																																	667	819
																																	902	976
																																	1041	1504
																																	1039	1087
																																	266	1400
																																	323	980
																																	719	1081
																																	420	916
																																	873	947
																																	616	849
																																	417	1275
																																	370	1575
																																	882	895
																																	1008	1125
																																	282	1153
																																	903	894
																																	813	521
																																	393	335
																																	758	991
																																	726	1086
																																	775	1681
																																	210	2127
																																	2196	1169
																																	676	962
																																	672	304
																																	267	1109
																																	384	863
																																	700	1056
																																	365	502
																																	402	602
																																	775	408
																																	397	1244
																																	705	610
																																		606
																																		1208
																																		1252
																																		366
																																		318
																																		1144
																																		1488
																																		1268
																																		307
																																		1394
																																		408
																																		352
																																		1150
																																		241
																																		307
																																		519
																																		2596
																																		677
																																		193
																																		992
																																		1164
																																		1205
																																		1344
																																		1167
																																		1026
																																		836
																																		967
																																		862
																																		704
																																		991
																																		1014
																																		721
																																		1175
																																		662
																																		940
																																		1152
																																		623
																																		1319
																																		627
																																		406
																																		1320
																																		1615
																																		1316
																																		956
																																		1449
																																		330
																																		1364
																																		5197
																																		1114
																																		1373
																																		886
[truncated: 34 more columns]

## Sheet: Fig3
Figure 3
Fig. 3b			Fig. 3c				IgG fluorescence intensities (intensity units)
Delta_U (kT)	height (nm)		Simulations			Experiments	PEG 0.5k, bare bead								PEG0.5k, RBC									PEG2k, bare bead								PEG2k, RBC										PEG5k, bare bead							PEG5k, RBC
0.3367	2.01075		average brush height (nm)	Mean crowding penalty		Bulk concentration (nM)	0.666667	1	1.33333	2	2.66667	3.33333	4.66667		0.666667	1.33333	2	3.33333	4.66667	6.66667	13.3333	26.6667		0.133333	0.666667	1.33333	2	3.33333	4.66667	6.66667		0.133333	0.333333	0.666667	1.33333	2	3.33333	4.66667	6.66667	26.6667		0.133333	0.333333	1.33333	2	3.33333	6.66667		0.666667
0.673401	1.95822		0.6132	1		IgG intensities (one per RBC)	383	255	505	978	2542	1179	758		41	90	609	1955	1963	7633	7947	7863		102	1374	1637	6094	6609	3731	4705		30	166	390	827	1166	2615	6042	10622	7618		82	81	2483	1581	1429	1684		204
1.0101	1.83439		0.989832	0.962916			124	452	1129	1410	1029	688	443		70	93	600	4000	1247	5388	7783	10203		137	1003	3195	5275	2414	4716	2354		32	151	524	1326	2116	4497	6409	5977	8605		94	37	1797	1899	2739	2281		476
1.3468	1.83669		1.63359	0.892407			266	192	582	721	1804	621	902		83	156	364	898	1472	6554	8402	7565		176	901	3826	3528	1803	5854	3210		48	120	399	838	1228	4212	7439	5071	9853		94	587	2220	2696	2840	2078		671
1.6835	1.73317		1.97406	0.845756			306	380	443	579	2505	774	1201		87	65	435	1958	2995	7573	11349	8632		179	708	4136	809	2328	3193	2000		33	81	629	1435	2420	3512	8278	7714	7562		118	358	2823	2381	2432	1774		666
2.0202	1.67663		2.45454	0.788449			326	325	664	393	288	3340	1034		60	236	1131	3291	2601	5354	8112	10025		159	1160	1271	5978	3482	6639	1438		25	129	517	1044	2208	4608	4974	7577	9174		94	232	2594	3187	2431	2488		704
2.3569	1.62374		2.84038	0.74133			126	627	1632	480	423	1567	1849		38	113	368	3815	1880	7484	8587	10169		152	1389	4067	3048	6409	3041	4899		28	173	582	1100	2366	3294	6521	7659	12383		111	197	2356	2494	553	2092		217
2.6936	1.60651		3.12444	0.708368			206	394	649	658	953	713	1493		53	184	1200	1905	2036	6883	8320	11305		134	1195	3195	5529	4225	6600	10280		30	88	629	1203	2163	3957	6869	5459	9772		131	79	3135	976	2099	1185		815
3.0303	1.48109		3.56185	0.656546			368	555	250	448	1780	489	851		59	94	736	3274	1514	5820	7517	8146		178	1305	4709	5668	536	3896	5514		30	54	493	1263	2481	2862	6644	7992	10202		93	104	1807	1122	2245	2418		591
3.367	1.40945		3.91614	0.614658			204	457	648	661	447	1232	1210		48	84	483	3209	947	4919	10252	9180		194	1104	4089	3911	2724	7217	10270		27	136	531	1281	2240	4525	7565	7813	8394		111	129	1075	1085	2255	1171		769
3.7037	1.30399		4.37416	0.568059			146	708	665	663	1827	241	1042		65	84	457	2468	1984	5352	8767	7628		141	377	2296	2836	4819	7120	3340		27	77	432	1281	2400	5107	4690	6820	9612		89	720	2520	2467	2678	610		290
4.0404	1.1847		4.7442	0.530109			517	363	925	581	372	2914	2201		72	104	819	1725	2304	7302	7949	7910		166	1097	3225	1560	3384	3197	3910		37	198	603	934	1697	2860	7109	7627	9829		129	203	2313	1812	1223	2712		558
4.3771	1.09922		5.28693	0.489983			153	683	594	574	2540	607	791		59	67	789	943	1248	6529	8068	8368		169	929	2272	4457	6579	2909	3711		29	150	449	1284	2485	3569	9099	8673	11127		121	235	2876	2513	1223	2729		262
4.7138	0.99666		5.49044	0.46868			201	1378	280	588	1846	796	705		53	215	812	3654	1789	4713	8298	11723		88	889	4952	3768	4875	2853	1532		37	139	638	1331	2744	2348	5981	4148	11014		113	98	1081	2537	1246	2835		594
5.05051	0.922552		6.23608	0.416946			298	626	486	548	1838	662	495		121	244	326	3423	892	6623	8123	9558		187	1371	3335	4351	3327	3632	1420		29	55	600	1149	3223	3683	6253	8962	10844		121	122	2190	1385	2784	569		541
5.38721	0.84583		5.49044	0.46868			457	970	1820	550	625	980	793		55	108	707	3881	1008	7759	8489	7849		108	859	4491	806	4874	3245	3542		32	189	550	1259	2077	4470	7941	9183	9539		89	103	2875	2330	2871	2192		781
5.72391	0.779636		6.23608	0.416946			214	576	484	522	620	1989	813		63	134	733	3742	1574	5929	8874	10194		156	1020	4621	5130	5222	2555	5711		34	166	577	1078	1193	3953	6670	6675	9369		116	416	2202	1231	1790	2838		637
6.06061	0.658862						204	316	510	588	1275	1024	920		48	140	754	2950	1054	5990	8772	9184		175	1130	5199	4324	2406	3613	3363		43	144	375	1182	2502	2504	7019	10257	9263		133	134	1784	1763	2663	2791		470
6.39731	0.606789						383	315	1926	962	2124	2325	504		41	105	949	2127	2628	6366	8049	7914		199	369	2944	1497	5233	4450	5747		36	214	588	1271	1656	4435	6456	8777	13323		100	105	1401	2634	2402	2550		644
6.73401	0.529686						382	480	1168	713	561	1012	522		88	67	339	3252	1605	7554	7277	10196		119	378	4207	3592	2802	3050	7836		32	142	593	1621	2728	4306	5237	6541	8394		107	366	1410	1626	1170	2827		259
7.07071	0.475477						247	377	324	868	407	1735	756		90	150	712	3299	2414	6310	7322	8836		189	1114	7847	2440	3415	3623	7737		29	144	573	1045	2038	4045	8094	7575	11747		85	54	1144	1909	2217	3193		735
7.40741	0.417903						231	504	1631	448	2427	708	873		59	173	612	3037	2271	7275	8169	9537		125	809	3327	4186	5769	2994	962		41	92	505	1470	1926	4288	4536	8504	11129		74	156	1246	2559	1347	2538		368
7.74411	0.380686						246	475	1948	961	410	2325	907		77	50	809	863	2066	8881	8513	9640		119	745	4777	3243	2499	3184	4829		26	129	684	750	1456	4742	6186	8495	9155		87	70	1863	1877	1851	3232		320
8.08081	0.325808						208	317	503	949	923	915	645		68	180	545	911	1748	4543	8600	9535		133	535	8357	1246	4285	4988	1246		38	86	468	1472	1966	3819	7393	8219	10018		114	194	2364	3697	1618	1647		778
8.41751	0.261471						193	508	1279	308	1794	517	713		70	64	759	1634	1381	7024	9483	8829		86	1081	1628	4416	2082	2140	2871		34	150	433	919	1905	4134	9461	6300	11373		108	200	1170	2759	3200	2124		467
8.75421	0.24805						365	695	309	566	341	795	1141		69	76	716	3430	1283	6031	7714	9042		170	1181	1947	5679	3950	5474	2253		33	188	452	1223	1989	4261	6925	5770	11220		110	362	2377	3057	2369	2193		394
9.09091	0.198036						196	294	764	855	768	563	2218		49	153	759	1007	2125	5556	10130	8561		151	862	3916	5151	2438	1939	2114		31	197	659	1389	3015	4672	4232	13542	11553		101	78	1917	1605	2388	1353		559
9.42761	0.198484						253	533	474	1025	291	2074	405		52	242	712	2614	2126	6764	8748	8260		139	1470	3078	5133	3625	3566	8090		32	181	570	1293	1598	4717	8247	7089	7750		143	153	2172	715	1727	510		429
							228	923	473	560	620	650	1383		62	135	939	2847	2109	6634	9959	8918		111	1764	4313	3011	5591	4330	5388		36	178	352	982	2121	2705	4590	9510	11771		122	361	2243	1510	4173	1396		737
							174	920	646	508	1908	571	753		90	115	892	3037	1190	6753	9675	8614		252	543	4068	3892	5236	4271	1458		41	127	560	1154	1541	3869	6775	8309	10909		141	93	2825	2142	3271	1466		900
							319	1051	1340	550	737	821	717		56	97	401	2807	2371	7905	8075	9690		248	1053	4325	1028	6111	2630	4599		39	175	458	1325	2417	3805	4569	7296	7432		109	381	2153	2144	1928	1660		588
							421	528	320	691	913	1054	562		60	125	827	3759	1825	6686	9103	8358		111	1656	1471	4977	4337	3268	8060		36	196	435	1169	1567	3904	5474	9307	12948		124	193	640	1628	4229	1654		855
							172	495	947	632	728	540	2649		108	58	556	718	2669	5923	7570	9795		204	989	3292	2041	4271	5396	2466		38	175	507	1045	2162	3916	5594	9196	12051		116	298	1259	1322	1923	1073		611
							416	380	1267	1120	869	806	489		73	93	560	3579	1019	7252	9111	8890		97	1116	3532	4899	5770	3440	5429		32	65	447	1019	2426	4370	5891	6886	12174		81	160	1992	1602	4030	1380		504
							328	367	4815	686	312	4362	924		64	102	607	3186	3311	8603	7998	9221		114	1216	5188	2122	931	5184	8184		37	130	549	1121	2473	4838	4723	8940	7894		82	317	2141	2148	3305	2487		311
							337	383	841	1123	696	735	856		67	230	450	2509	2803	5916	8955	8976		163	481	3632	2838	3145	4037	8249		33	47	694	1196	2216	4009	4579	9331	12184		81	93	2258	3188	2424	1310		423
							372	410	668	391	365	913	621		48	144	775	1250	2765	8213	9295	7581		266	853	2825	4665	2188	6734	3181		35	148	258	1264	2024	3804	5004	7398	10456		109	92	1926	2594	2507	460		599
							419	335	474	685	368	435	624		55	156	783	1954	2699	6567	7921	8972		142	1313	4949	4704	4565	5926	6450		38	107	531	1367	2549	3354	6616	6911	8695		107	457	2126	1656	1431	2149		363
							281	638	1689	767	1264	432	1151		58	108	793	824	2684	7241	9659	9703		209	447	4818	3567	4858	6692	1730		30	184	543	1178	2229	3780	6567	9485	11910		118	169	2395	1698	3322	2279		604
							317	266	1263	678	703	341	805		63	179	754	2404	1683	4466	7763	9307		141	816	4471	1711	4006	1152	6390		34	129	611	932	2692	4541	6394	9442	8693		137	313	2187	1162	3256	1078		692
							317	485	934	448	1392	487	567		73	163	896	3435	2253	5441	7745	9833		145	1114	4273	4015	5101	3340	6211		31	191	558	1185	2528	5155	4676	8153	11305		119	249	1921	1982	1970	2924		442
							306	339	881	478	381	749	891		118	91	628	1187	1496	8635	7645	10059		166	885	4170	1062	1534	5990	5242		38	163	375	1001	2644	3740	7110	7665	7815		110	74	240	1138	1027	2171		288
							313	289	1063	1417	743	633	539		75	169	571	2546	2728	7442	8765	8071		189	697	3499	4604	3051	5523	11240		35	96	414	1269	2965	3983	5610	5925	9096		107	75	1911	1375	1828	1326		433
							612	1647	630	1413	727	490	416		58	191	832	3577	1913	5321	8861	8159		141	890	3515	4176	5559	1425	5063		31	172	388	686	2641	4518	4660	6629	11178		132	204	1463	2983	1427	2912		253
							583	544	2544	986	917	553	541		59	123	596	1145	2098	7649	9887	9177		173	1357	5346	3928	1877	2137	7002		40	119	513	1442	2289	4135	6596	8656	11481		118	232	1690	2409	3265	1758		789
							327	441	556	651	495	469	936		60	180	700	1672	2151	6482	9141	11730		114	1647	3592	5259	5182	3775	11626		33	174	631	990	2323	4524	4667	9645	8305		132	91	2822	1757	2510	2969		342
							292	1739	613	918	767	1366	1674		55	117	1136	3039	2237	7130	7429	8875		200	676	3981	5842	1905	3297	11339		32	177	397	971	1412	3809	7749	8388	9328		118	239	2453	2707	3083	1526		475
							225	185	248	428	1325	331	1429		100	109	715	4482	2180	7056	8366	6302		193	1296	4850	4164	3212	3487	5298		29	187	427	965	2179	3612	7118	7792	14742		117	110	2690	1878	2696	2305		242
							266	377	432	671	495	460	466		30	121	532	2367	2618	7839	8469	7450		209	968	2581	914	3692	4309	3565		39	109	475	1385	1529	4699	6400	7314	9130		119	273	323	1938	2755	1561		279
							209	239	361	323	477	721	1478		63	139	783	2549	2318	7009	8147	9030		166	853	6588	4457	3372	4722	7134		34	69	380	917	1414	4001	4360	8939	11477		110	75	321	2130	551	4596		735
							245	390	539	1061	460	616	1082		73	200	771	3812	2305	4800	9394	8468		166	882	4788	9149	3814	4848	3631		36	98	470	953	2741	3675	7447	9258	10244		101	270	2450	280	3368	2469		605
							274	652	718	493	1652	1229	1945		74	88	515	3311	2501	6147	7458	9590		105	526	2615	8788	1093	8223	3829		38	76	575	1011	2395	3050	4820	6667	10077		112	271	1218	2070	3706	1247		477
							303	1955	736	858	586	587	640		62	138	884	1819	2859	6751	9214	8693		113	684	1504	4611	5194	3329	3785		33	124	556	1189	2960	4998	4758	8007	11527		100	272	1978	2048	2486	2136		707
							268	602	608	469	1013	560	1238		109	225	646	3173	1368	7646	7021	7620		194	704	6299	5129	1443	1806	5298		31	131	513	994	2435	4591	6674	9236	10007		133	245	315	1981	4045	1584		819
							190	507	1775	706	1096	473	963		66	180	366	3515	2611	6522	9748	6357		219	1227	4098	9242	4232	4044	3250		40	125	343	1042	3262	3329	8120	9093	10326		98	93	1795	2065	608	2043		485
							379	439	231	1291	1149	417	239		79	96	736	3165	2215	5657	8527	9513		114	642	6551	1110	5060	3878	1616		36	149	494	1134	2709	4990	6766	8092	11009		116	357	2401	2046	3822	1928		449
							202	496	373	735	770	690	1425		54	107	913	3237	3050	5554	8981	9593		162	542	1387	5209	7491	4001	3190		39	165	448	1237	1195	3350	4622	6658	8276		111	516	1747	3855	2374	3381		284
							517	513	851	439	1170	686	1407		73	150	650	4509	2199	8874	8154	8865		202	1383	4825	4275	7334	8047	1615		32	154	565	1706	1948	3636	4442	5975	14577		107	160	2461	2952	3577	4373		444
							541	744	529	1010	630	1284	566		63	75	586	3073	2040	7532	9682	6513		159	393	2107	5220	1685	3954	2723		26	144	589	952	2063	4735	5899	7958	10346		121	127	1096	2942	2513	319		520
							722	549	2607	539	1214	642	846		45	185	809	2675	3066	5822	7860	9269		257	1471	4943	2746	5219	4951	5274		34	208	410	1013	2942	4717	6447	6658	10719		116	107	2679	2471	3415	2275		522
							642	420	490	297	1082	774	547		64	108	418	3696	2511	5734	6451	9173		185	396	4830	4763	6281	4687	4045		35	110	616	1134	2181	3549	5367	10392	10826		113	274	2999	1993	2921	1473		457
							647	547	275	614	967	1481	769		44	40	764	865	2077	7704	7969	8974		165	1445	2602	5134	3554	6599	4018		40	138	465	911	1770	2472	8114	6358	12556		99	76	2993	841	1482	1981		386
							252	350	557	1685	354	705	1933		95	229	626	1276	2787	8313	8933	9789		167	818	2281	2167	3980	5493	3945		41	176	385	862	1926	3916	4743	6540	12462		151	274	2120	1779	2295	1694		238
							276	598	967	711	380	824	898		133	100	791	2947	1763	7716	9966	6562		237	366	5195	2231	1484	2972	2748		30	177	568	1220	2200	2299	6467	7264	7092		116	323	1047	1753	2650	609		322
							306	353	550	682	630	768	1613		46	103	685	3566	1258	6181	7474	8774		166	772	5437	5537	3092	1725	5158		42	121	523	1699	1898	4920	5913	8301	8410		111	124	3428	2871	1591	2215		688
							216	704	923	1046	941	598	4217		62	42	491	2423	1237	6297	8606	9048		258	678	6511	1765	3664	1618	4785		36	137	438	1693	2878	2564	7092	10337	10546		108	275	2897	1576	332	2740		439
							303	314	1127	685	646	707	1422		56	174	810	2322	2730	5835	7818	8482		216	730	5429	4238	2369	2561	3379		30	199	667	760	1628	4085	6988	9305	9957		117	123	1691	1901	4821	932		528
							178	573	1050	727	674	1346	1965		135	163	640	3135	2621	5017	7427	11273		154	986	3924	3726	4433	5026	3716		34	138	501	1374	2452	4855	6657	9424	7273		112	233	2170	3051	4831	1849		463
							170	308	786	505	569	1065	723		67	231	769	3290	2338	9474	7040	9502		149	586	3486	2089	3159	1249	6365		28	171	436	1180	2664	2861	6153	7986	9407		137	323	1754	2844	2685	1991		461
							122	575	1368	773	732	569	678		60	190	654	3284	2318	7848	8328	11133		202	548	5570	5348	1146	6654	3757		46	85	570	761	960	4924	5678	8424	8654		120	221	1545	2864	1725	2461		749
							241	270	810	447	678	1056	595		61	144	822	3313	1936	6293	8672	8354		140	631	6502	1346	3968	6368	3822		37	112	460	1007	2231	3437	4758	7900	9165		120	85	3435	3039	3370	1624		264
							249	719	970	511	863	700	3888		128	185	717	1767	1882	5665	5928	9842		195	628	4603	7240	4055	6531	6169		29	172	549	1098	2877	3258	4857	5620	10419		71	300	2360	2603	2988	2805		553
							302	465	313	677	420	875	722		48	95	828	1434	1854	5744	9459	7001		196	650	3258	4682	2943	3129	4959		38	143	409	1255	2294	3962	6615	7459	10684		110	299	2403	1303	3135	2863		550
							295	441	679	546	686	563	335		83	283	355	2639	1976	8479	8404	8145		127	931	6414	1244	2361	6320	5050		40	129	518	1168	2442	5207	7506	9389	11072		148	159	1694	3197	1437	1636		536
							212	419	987	569	2136	1431	1255		31	161	880	1121	2895	5147	8995	8397		204	737	5158	5930	7298	5976	1509		28	220	509	906	2822	4249	7265	7676	9344		85	275	2215	2974	2117	1102		590
							301	353	529	438	590	1790	1608		105	190	873	2777	1759	8424	7531	10222		145	615	4988	2367	2894	3905	6906		28	86	636	874	1849	3423	6640	7160	7445		110	380	382	2960	3295	1662		477
							118	364	394	565	929	1099	3454		75	79	758	3026	2364	6242	9695	8453		188	617	6549	4713	6801	3192	3138		25	140	630	1099	1818	3466	8275	7351	8612		100	418	2494	3017	460	3403		392
							305	158	636	419	1037	760	576		71	67	1080	2308	1778	8027	10409	9397		124	974	4188	5163	7211	4613	3635		39	220	481	977	2099	4851	5868	8071	8716		104	362	2179	3188	2530	2344		460
							248	914	492	438	1239	799	1663		63	107	773	3636	2260	5960	9130	8770		162	337	5173	4929	3200	1804	6955		43	92	415	1258	2392	4875	6693	8178	9816		105	354	1516	2209	497	2861		356
							330	690	423	1980	628	2740	1662		58	91	696	2795	2888	5721	6363	6925		162	1035	6921	3234	2587	6544	1386		38	115	657	1004	2207	3778	6710	6909	12154		127	356	588	3170	1681	3010		397
							301	496	1400	822	512	895	464		75	115	704	2606	1482	9106	7398	9336		184	694	3760	1781	1336	2069	2938		40	145	636	1153	2254	4967	5476	8796	12370		109	230	1817	850	827	1497		675
							569	260	368	801	532	1840	442		71	143	826	2117	1618	4860	9745	9977		161	999	1172	3106	2859	6676	5742		38	53	440	955	2197	5542	5239	5600	8096		104	366	2669	933	2685	1586		404
							314	348	573	568	448	1796	759		60	103	384	3226	2358	9469	7374	8516		177	449	2808	4631	4456	3788	1595		41	143	480	1008	2398	4784	6517	7770	7774		87	174	2501	1931	3063	2087		521
							384	322	293	608	644	523	631		73	148	931	1402	1275	6489	9946	9586		150	715	1288	3516	6366	2611	5559		36	83	440	1331	2414	4187	5296	7910	6338		137	537	2776	1707	4078	494		307
							160	630	698	809	932	617	1367		82	190	865	3023	3116	8371	8026	9351		122	790	3444	4151	2558	2746	7286		37	122	539	1409	2319	5145	6810	6198	12634		136	239	1944	1667	4069	3149		381
							319	742	1398	416	566	650	604		61	144	365	4073	2937	8479	7387	10018		159	863	5852	3706	4309	2865	1206		35	158	388	1025	2559	2913	7750	10301	9949		98	88	2233	1750	4026	3836		321
							373	317	1397	1644	497	193	1351		55	142	609	2909	2418	5634	7479	9535		179	950	3761	5087	5256	2511	3833		50	212	575	1004	2800	3417	8718	7228	7093		97	97	2357	2892	1493	878		447
							218	1091	340	1285	1784	2039	1590		55	194	695	4742	2419	5134	7414	7962		187	995	6283	7731	2716	3887	2940		34	158	523	1177	1951	4118	6310	9338	9662		135	317	1959	1751	3299	896		475
							219	1100	439	847	553	1254	596		64	210	579	2194	2188	7752	9043	8781		105	988	3554	2971	6139	5025	6796		41	117	503	1458	2421	4813	6841	6728	9098		113	229	1976	1751	3067	2320		679
							252	880	353	1616	678	508	643		52	84	480	1777	1901	7255	8987	9476		99	851	3848	4910	6192	5063	3330		43	97	524	1071	1469	4868	6232	6136	7666		109	233	1039	1473	683	879		359
							344	887	694	904	1029	576	808		74	126	923	3467	1563	7660	9319	9759		275	363	1574	7614	3401	2321	885		36	128	513	867	3100	4613	7666	8122	10996		109	238	2425	1867	2401	1071		833
							275	456	719	1447	1963	382	707		51	80	489	3782	2517	7261	8199	9717		272	887	1961	4331	5569	1600	1017		29	118	686	1237	2264	4178	4513	7296	10485		94	89	1549	1780	2693	2344		498
							378	284	225	2575	1009	1544	445		105	196	432	3751	1947	7384	9705	8716		130	615	684	928	1362	4494	3379		35	111	428	1201	1898	2717	6261	7715	6513		88	205	2058	1909	696	979		431
							243	500	1096	894	1526	546	354		60	228	777	3121	2798	6977	7649	9149		198	1204	3610	2166	3383	2018	6847		42	114	505	822	2542	5892	5958	7113	7160		96	363	2434	1802	1515	653		529
							217		546	3932	457	563	552		87	137	287	2318	1074	8738	10880	9714		145	525	2726	3922	5336	5905	7237		34	96	425	1144	2673	3899	8153	6697	10637		84	199	415	1983	2567	2157		792
							374		1096	741	1217	822	599		72	223	702	1782	2494	7717	8079	8963		160	1273	3171	4546	4683	1834	5034		30	120	357	1138	2510	4281	7703	10086	7631		120	166	502	1245	2031	662		366
							377		534	4004	887	329	666		73	197	715	2699	2143	7404	7182	8957		170	579	1293	4701	3855	4072			37	107	550	856	2263	4985	4359	6925	10430		87	464	2199	2004	3240	1135		766
							311		289	923	682	612	2830		59	225	362	3292	1124	4843	8329	10289		151	550	4532	1060	1688	2702			34	178	709	1775	3163	3293	6271	6994	8653		88	213	2206	1487	2728	1170		611
							346		375	519	398	688	557		88	78	700	2296	2115	5335	9106	10125		123	555	2795	4786	1560	4916			34	147	450	1648	2092	4419	7651	8333	10623		100	360	2298	1150	988	4080		425
							276		642	1720	850	769	959		44	209	550	3431	2449	6651	9354	7107		118	611	3046	3915	4076	5791			29	189	480	1088	2141	4884	4881	6278	10659		69	179	2068	2353	2730	2749		480
							772		184	2065	685	1757	971		65	193	559	2852	1949	8243	6392	6955		160	615	688	3016	3472	3093			41	208	454	1039	3004	3790	5649	6780	10624		119	452	3230	2348	2571	1591		400
							492		640	543	954	464	1070		75	158	959	2321	2148	5250	9942	9077		144	1371	3357	4508	1565	4790			35	154	442	1825	2880	3052	5987	6939	7665		98	255	2226	2133	1103	1298		249
							263		769	897	1210	661	285		73	97	652	2264	1354	8620	7406	10415		168	974	3682	3337	925	5916			41	138	536	1255	2973	3951	5834	7652	11436		98	182	1064	1061	3011	1666		507
							411		273	519	933	653	824		62	100	634	2475	2505	8017	8217	9450		170	1223	698	745	3159	5324			34	168	431	1234	2288	2568	4360	9300	13016		88	262	3035	1773	1467	2757		481
							274		494	526	720	825	1085		54	97	684	4175	1399	7784	9083	9695		161	384	2436	1159	2637	4715			31	198	617	1319	1649	3103	7782	5701	9794		88	433	2457	1471	4438	1441		356
							366		335	844	390	661	519		43	49	593	2877	1882	8181	9107	10608		134	803	2214	3008	4055	5974			42	185	683	1150	2105	3640	7066	6584	10332		90	758	2044	2755	2102	1332		749
							166		334	529	437	725	868		70	81	745	3542	3026	7557	10195	8750		143	331	1172	2800	2498	2072			40	68	729	1332	2686	2973	8103	6722	9898		104	191	1560	1327	1408	1312		617
							210		480	1227	624	1558	1526		65	50	635	2045	1984	5902	9997	6713		182	612	3321	2989	2736	3888			36	96	638	813	3264	4865	6913	7491	8488		98	302	3201	869	427	3858		332
							156		438	328	673	464	890		57	102	761	2002	1928	5909	10088	8563		107	739	3316	3564	5322	3060			34	98	390	1267	1981	2930	8717	7293	12337		62	183	2275	2760	706	3485		565
							310		457	807	545	721	1300		64	92	302	3600	2728	8304	10215	9189		177	719	4354	4509	5323	3045			33	121	566	1112	957	3083	3715	7744	12450		107	669	2260	3626	2787	2901		490
							280		752	505	1149	876	458		100	140	979	3808	2816	7654	10839	9074		201	514	3942	1130	2751	3772			45	48	475	1222	2648	3614	3975	7375	13188		93	180	2296	1792	1378	1750		360
							447		469	511	1254	446	309		45	86	492	3782	1746	8873	9650	7937		169	940	2505	4087	3551	3859			43	86	348	1266	2247	4083	5761	6827	8203		108	178	2844	664	2671	4107		772
							489		594	652	902	2612	694		57	149	570	2774	2101	9770	8617	10233		171	360	1445	2882	2529	3477			35	145	506	1378	2987	4825	4541	7595	10490		95	180	1822	2284	2433	1576		401
							198		631	483	1906	641	1037		42	187	753	2649	1987	5921	8495	10054		169	1241	1488	1214	3104	6376			38	156	373	1254	2369	5076	4560	6350	10975		140	371	2223	1784	1349	1699		623
							497		400	416	1976	354	644		59	86	671	1462	2547	7469	8398	10865		169	760	2578	7036	3133	5937			33	82	446	1279	2207	3090	7810	7015	8575		92	204	1753	2240	2117	3448		828
							333		339	1833	2001	1847	1129		113	217	494	2898	2314	7547	8194	7861		132		3701	3239	3336	1622			39	145	390	1110	1592	3414	4780	7091	10913		91	366	1972	2484	424	1433		814
							266		438	477	1378	648	665		74	172	722	4056	2239	5989	7584	10145				2545	1354	4857	5560			44	176	785	1207	1931	4204	6265	6650	9700		96	365	1671	1820	1154	3299		460
							543		194	1204		641	651		58	212	621	3587	2215	6781	8693	9703				3480	4520	1031	5736			31	135	514	1236	2904	4322	7039	4769	12473		96	244	3733	1818	2841	3093		356
							209		1425	694		422	1214		62	120	765	2561	2313	8199	8032	12577				2244	6104	1127	6567			36	131	583	758	2038	3791	6696	6777	11184		100	214	1866	1151	3775	2153		522
							550		1625	303		1062	482		60	226	488	3847	1389	6612	10792	9164				3430	2476	1053	5113			45	147	388	1548	2920	5546	5172	8806	12848		90	201	1323	2518	2979	775		295
							198		1621	401		336	1742		44	112	442	2731	2183	6731	9233	9395				3050	2903	4576	3537			34	230	462	750	2746	4338	4244	10195	11310		91	157	2156	2400	1217	2796		784
							255		601	668		811	1517		54	216	793	2470	2257	5784	7432	9984				5125	6674	5027	5669			41	147	549	1004	2074	4336	5222	8558	12565			214	3102	1764	2980	727		816
							658		555	1259		2574	816		66	93	876	2719	2321	5739	7953	10072				4073	4556	2094	6573			33	153	706	992	2000	3668	6134	9503	9361			142	2324	2081	1796	3199		235
							360		326	573		814	750		60	91	741	2934	2501	7886	8249	5351				5014	2606	2231	5910			36	77	533	1431	2307	3234	7677	9307	7913			165	1966	1773	2684	3384		595
							255		707	257		708	817		75	87	767	3269	1882	10250	7178	10367				3455	6769	4550	6812			34	152	555	1296	2431	4100	4129	5522	12293			308	2115	919	1514	629		751
							147		1507	730		801	841		80	236	708	2185	1776	7079	8994	8121				3166	6063	3437	6473			41	85	560	912	1933	4850	5989	5657	10405			266	2313	2450	1981	2153		470
							214		540	1270		426	857		88	98	625	2656	1943	4656	9409	11604				3494	6372	1837	4781			32	179	506	1363	2834	3329	6759	6868	8057			95	625	2567	1239	630		355
							291		524	991		524	1199		63	71	1078	2365	2715	5101	9370	9602				3460	6764	3942	4859			35	81	448	1667	1951	2876	7204	7752	8042			199	1448	1242	861	3180		668
							250		515	696		1888	2406		46	140	1141	2956	3181	9796	9954	10255				3490	6292	7459	8064			29	103	560	1740	2360	3667	6466	5147	9873			161	1670	1470	2333	2460		634
							301		340	913		1218	609		40	133	274	3772	2346	9733	8985	7070				4707	5122	4008	1552			31	179	674	963	3016	3873	5338	7697	9568			373	477	2574	2203	1876		260
							203		1362	1390		525	1252		115	68	948	2424	2115	7615	8762	10091				4792	5365	2532	2836			41	112	538	1243	1605	5441	5383	6307	12707			93	839	2141	2776	2063		301
							206		1150	1132		524	1383		50	88	367	3294	2002	5351	9117	9953				4374	4716	2105	5397			49	163	715	1538	2047	4708	4629	6637	11386			229	858		2507	510		549
							366			1132		574	853		49	269	528	3882	1807	7171	9693	7385				5084	5886	5142	8290			40	190	439	1507	2939	5268	4555	8019	11110			163	699		2068	1810		257
							170			1120		409	625		102	91	399	1331	1887	7137	7784	7986				5076		5728	8233			33	125	616	883	1242	5312	5076	8213	9268			165	764		1465	2085		482
							209			434		815	494		65	76	781	3305	1962	6523	8206	9887				2346		3901	2749			49	137	614	992	2138	4371	4602	9606	8408			54	2067		1331	976		610
							368			317		509	488		64	95	351	2169	2726	5222	9394	10052				3220		5121	2835			27	144	505	1570	2524	4917	7220	5665	8432			231	720		1941	982		493
							419			719		512	524		52	138	951	2190	1626	6597	12382	10425				3151		3013	4948			31	218	436	1665	2445	4537	6488	8396	10128			95	3133		2396	2942		405
							369			715		1514	496		89	223	732	3788	2337	7152	9718	10318				6530		2466	2180			24	151	420	1107	2346	4200	6805	7754	11213			360	2076		536	952		507
							273			769			512		51	112	1096	3437	2196	5991	8373	10243				2694		5767	2934			38	162	557	1241	2538	5077	3925	8173	8117			91	1664		2583	2934		384
							166						775		56	159	445	2916	2505	6832	7538	8266				4376		3422	4779			35	163	492	1561	1227	4094	6453	5647	10821			290	2114		1522	3033		607
							466						572		102	238	778	3410	3459	6328	8875	9809				6551		3383	2991			33	159	599	1058	1603	3435	7015	10648	12480			110	1667		532	2971		518
							252						425		138	124	756	4238	2760	6055	9380	10840				5375		6452	2930			32	149	597	984	2948	4537	6702	6281	10706			163	2508		528	1417		448
							174						566		46	268	711	2119	2301	7430	7899	12380				3973		214	2013			33	138	525	1204	2550	4170	5903	8135	8925			165	2475		2838	890		751
							285						954		72	120	843	2293	1884	5086	7873	10343				4118		4572	3035			38	145	743	1054	2058	4351	6825	6624	9083			294	1154		547	1380		537
							244						904		99	56	942	3186	1802	6423	8578	7421				5570		3291	2645			31	120	681	1024	2361	3107	4071	8345	12600			113	2136		2203	4549		687
							159						766		72	67	867	2083	2441	6120	6222	9586				4976		4041	2536			38	194	349	861	2260	2404	6926	6512	8079			106	1872		2824	1391		531
							235						843		51	214	539	2722	3169	7251	8956	9712						2415	2166			33	68	685	1194	2797	2814	5003	6718	8693			113	2518		2419	2219		493
							240						507		47	224	1062	2931	2761	6259	8674	10181						4128				35	154	448	1341	2534	3442	5654	8206	8130			185	1394		2861	2755		685
							300						771		48	220	217	3256	1540	6619	8317	8139						3770				38	69	481	1208	3009	5097	5418	7336	11098			144	2158		1796	4439		291
							300						1478		153	182	1093	2440	2125	5987	10090	10810						4653				41	197	491	1256	2061	4117	3641	8758	12076			244	2242		3790	1866		695
							176						897		64	209	636	3331	3914	5472	10619	7483						5382				35	96	439	1111	1894	4311	8108	6371	8773			309	3200		3815	2861		348
							218						1824		88	50	751	2960	2187	7031	7269	12821						2782				39	135	443	765	2768	4760	6910	8582	12666			118	3169		586	2218		865
							454						630		53	84	314	2789	2649	5510	8257	10471						2753				34	81	595	1166	2611	3140	4286	6488	12693			171	2687		3182	485		878
													622		120	210	881	1823	1851	4719	9495	10914						4813				53	151	478	1809	2158	3672	8284	7905	9098			175	2151		2110	4323		549
													2009		53	200	400	3988	2117	7822	7656	9943						2361				40	116	510	1332	2217	2971	6384	8042	6658			187	2297		2346	2864		447
													1507		63	243	939	2633	1873	7007	8209	10560						3805				36	109	491	843	2750	3603	6535	4775	8532			111	2101		527	4761		501
													716		37	235	859	3221	2956	6694	9723	6812						4339				32	191	454	911	2444	3630	4974	8616	11114			189	1167			1257		397
													1101		59	89	849	3938	2154	7824	7640	7815						2477				39	137	452	957	2833	4134	7661	7257	9727			391	1285			2322		633
													965		70	212	560	3525	2717	5443	9619	9962						2679				33	227	425	1147	2940	4188	6477	9381	12288			201	2271			3172		636
													381		57	234	994	5017	2350	5731	9866	9275						4679				40	94	557	956	2584	4962	4341	7839	11194			115	2792			3077		833
															62	167	903	2407	2608	5710	8587	9001						3826				36	128	433	1348	2585	2804	6124	7273	9213			180	2782			2368		650
															87	80	740	2313	3574	4964	9558	10052						5188				33	184	447	1321	2100	2772	4471	7897	7777			138	2120			1434		363
															89	251	572	3616	1972	7319	8858	8165						6699				37	188	585	1411	2458	4426	7260	6909	11228			93	509			2324		780
															57	62	885	3616	1761	6002	10138	9855										41	135	494	861	2525	5157	3810	7400	8414			391	3045			2124		564
															59	81	733	3672	3050	6383	9041	10500										31	117	462	1470	1304	4797	7476	8648	10582			189	3043			2501		814
															81	91	392	2672	2037	5195	8832	10691										34	109	537	1318	2177	3587	5616	7992	8015			179	2469			1318		814
															105	128	385	2122	1302	7829	8326	8825										37	125	593	1227	2621	3564	4293	7250	9226			124	3033			1933		521
															114	195	444	1906	3126	6925	12709	10277										40	106	301	902	1914	4300	7086	8093	13151			159	2679			2516		623
															52	143	192	3273	1956	7251	9562	10635										32	96	495	1419	1782	5137	6962	7045	10424			184	2776			2815		774
															65	267	645	3114	2633	7564	9003	5639										36	103	562	1501	2169	3396	7424	6582	9230			146	505			2812		815
															72	47	728	2989	1349	8064	7111	9050										33	83	430	1002	2348	4854	5631	8096	11381			308	1553			2555		328
															55	158	976	1673	2587	5336	7480	10327										29	138	482	970	1924	3123	4423	10845	9138			153	463					626
															73	96	486	2662	2767	5049	8516	7987										37	147	535	1271	935	4605	6761	8112	11169			180	1717					776
															50	176	762	2490	1722	5791	10640	8571										22	95	509	888	1896	3472	5652	7231	7552			134	2166					510
															49	111	669	3649	2753	6286	9897	7902										33	182	696	1527	2454	3695	5560	8748	12265			480	3793					307
															65	47	652	2764	1978	6013	12471	6740										37	94	531	1445	2685	2970	6063	5556	11660			187	463					500
															68	195	992	3775	1448	8656	8551	7215										39	196	537	784	2478	5013	7308	6016	12472			384	2040					823
															41	247	759	2591	2430	8109	8717	9725										46	132	481	1074	2396	3450	6788	8435	12636			241	1585					857
															90	200	908	3266	2800	5689	9312	10399										37	69	582	928	2446	3192	5620	8867	12463			183	2105					339
															44	214	171	3896	2269	6019	8125	10004										38	170	720	1078	941	4687	6071	8953	9860			184	1200					527
															52	141	566	4658	3164	6609	8909	8808										35	67	543	1194	1866	4693	7307	9360	11481			85	2223					282
															48	109	1423	3985	1390	4318	9619	9366										40	168	622	1074	2407	3435	6914	8074	12926			312	1125					257
															96	212	1235	1923	2093	6769	6225	10343										37	214	435	1391	2162	4214	4149	6427	10675			100	495					289
															107	155	569	3014	1964	8556	9893	10296										36	58	446	1029	1883	4159	5441	7035	9266			182	806					816
															132	225	539	2734	1708	6322	9531	7166										38	136	758	835	2725	4752	6783	8000	13577			112	318					344
															110	76	804	3710	1782	7479	9590	6833										31	159	460	927	2836	3404	8968	8107	11017			141	2689					332
															61	156	440	3708	2120	7815	9390	10215										31	177	410	1343	2532	5201	3707	8865	9408			102	1207					341
															58	168	657	2236	1876	7214	9318	7443										33	191	454	1162	2358	4902	5527	7766	10764			156	1818					484
															85	236	616	3509	2852	5048	10668	9447										41	89	428	914	2459	3746	6303	9270	7311			235	306					544
															56	133	517	2736	2915	8271	9520	10466										39	156	623	958	2177	3758	4741	8031	10899			186	2201					340
															59	231	931	3150	2122	7377	10133	9548										30	124	744	1258	2803	4975	6722	9340	12138			296	412					365
															87	87	924	2983	2137	7501	11059	8674										30	135	412	1321	2274	4572	6459	9442	10858			246	2199					803
															55	106	803	3123	2326	6187	9349	6617										30	166	474	1742	1953	4653	5452	8140	10431			272	2209					504
															68	107	1121	2772	2783	8123	6680	7503										39	169	426	1283	1151	2983	8315	9347	11243			227	1411					604
															59	135	626	3772	2225	6901	10700	7294										47	183	508	1574	2390	3940	4294	8000	10779			137	1457					598
															82	153	751	2802	2340	8112	6421	10254										39	131	596	1361	2711	4228	6919	7762	9454			268	2686					306
															76	92	589	1141	2091	7042	11609	10720										47	151	607	1612	2280	4099	5794	5157	8429			285	2552					784
															81	98	726	2944	2093	6925	7951	11567										36	158	564	1201	2230	4814	7314	5982	8419			276	2235					497
															68	98	872	2335	2382	7709	8619	6603										43	181	516	1355	2750	4670	6857	10315	10994			238	1072					219
															55	109	1042	2241	2593	6924	7847	7473										38	149	584	1547	2006	4011	5809	6033	9635			133	1819					553
															86	107	568	3078	2478	5734	10630	7909										43	153	496	1048	1637	4657	5117	4712	12497			186	2270					699
															54	254	706	2328	2172	9592	10807	10633										30	175	769	1173	2141	4477	6582	7282	10728			319	2060					851
															69	92	863	2842	2835	8619	9801	9263										31	153	585	1377	1947	5227	8650	7587	12044			249	2192					539
															52	222	605	3932	1752	4953	11699	10556										28	156	429	1928	1018	5038	5289	7457	13021			129	2338					473
															83	170	977	2714	1694	6268	8213	10799										34	149	441	993	2158	4550	5278	6131	12210			168	2486					596
															118	191	225	3334	2159	6382	11527	11568										48	125	526	1315	1537	3614	6290	8728	11265			222	2064					567
															69	187	608	4025	2346	6637	7225	9535										48	86	541	1472	2260	3718	8081	7714	9108			96	1422					342
															78	177	1079	2905	2631	7730	9229	9830										42	196	628	1274	2472	4033	4990	8693	10904			191	1608					428
															92	126	913	2500	2264	6854	9301	8626										38	156	489	1092	2565	4408	5481	7016	11953			106	2173					710
															65	193	566	2467	1487	9561	12097	9798										48	184	575	1467	2210	4312	4170	8528	10439			314	1768					339
															57	222	400	2894	2417	7144	8990	7135										40	131	465	980	1984	5217	7122	10432	8325			114	2328					780
															118	151	741	1958	2892	8254	11347	8229										49	167	526	1059	2635	4175	5253	6200	11204			157	1735					591
															62	86	807	3225	2580	7645	8488	8968										38	180	389	1285	1836	3661	5715	6283	13540			270						309
															62	192	746	2059	1538	8543	11665	7695										46	126	517	1237	2420	4685	5783	6012	7559			321						289
															81	53	795	2738	2127	7723	10030	10847										45	63	626	1092	1797	5032	6432	6121	7997			196						555
															124	191	808	2753	2308	7585	10730	9963										48	173	554	1100	862	3612	8944	8729	7444			317						599
															56	134	932	3010	2226	8548	10979	10810										40	178	646	1679	2987	3863	5176	7833	11246			221						369
															83	143	798	4727	2331	7352	9278	10317										28	85	622	774	1710	3741	7597	8031	11500			342						749
															69	181	527	2380	2360	6698	7861	6651										33	168	565	1343	1975	5480	8995	8672	9155			200						441
															133	329	417	1759	2651	9734	12110	11147										27	122	804	1274	2634	2713	4917	5933	11958			199						446
															53	176	809	4247	2740	4809	7952	9977										38	112	516	1211	969	4468	4298	9458	10131			272						660
															59	132	697	3268	2195	5806	7884	8990										38	88	741	1078	1141	4070	7292	7588	11497			209						382
															63	182	917	2900	2894	7998	8594	10049										41	158	408	1356	2738	3711	5553	8127	10511			201						749
															65	226	349	3771	2478	6032	12147	8133										34	210	500	1108	1230	4419	6054	8283	12071			303						641
															77	257	510	1859	3300	7093	5963	9039										32	170	651	1489	1541	4075	7488	8684	10011			197						636
															68	71	233	2367	2129	6401	7959	11391										40	168	471	1206	1889	3583	6329	10912	11757			104						475
															47	181	485	2087	2491	5672	8612	10633										40	178	680	1016	2147	2127	7719	8117	11802			102						665
															97	98	213	3652	2935	9301	7293	10984										47	150	581	1281	1289	4644	6447	6003	8754			98						571
															65	117	1120	3065	2140	7350	10916	9095										37	110	407	1189	2146	3657	6360	9698	8784			226						548
															82	212	957	1862	1620	8293	7908	11917										35	96	587	1308	2241	5262	6340	7823	10620			133						634
															69	193	903	3641	3529	6869	10550	5787										42	133	356	1519	2031	2725	8014	9805	11088			101						317
															80	91	197	1536	2288	7609	9617	6760										38	126	565	1181	1041	3490	6847	8446	13731			343						599
															90	86	777	1828	3262	8617	9946	9141										34	149	627	1029	1938	5482	5551	9230	13768			341						461
															73	110	164	4999	2158	5245	10219	9803										37	161	612	1125	2526	3900	4156	10481	8130			216						505
															100	103	621	2299	3469	6575	11818	9663										43	128	571	1109	2920	3678	4179	8760	10654			69						168
															77	94	636	2574	2480	5665	11246	7414										45	186	430	1488	2017	4204	6961	6187	9780			194						517
															65	234	229	2990	1976	7404	9478	10290										41	169	773	1482	2011	3894	6244	8706	9116			187						748
															84	184	849	4793	1779	7093	7918	8198										36	126	485	818	2544	2412	8412	9115	8296			125						443
															58	312	801	2140	2937	8480	9026	11658										40	148	636	1030	1601	4549	9044	10517	7470			194						630
															57	219	221	1776	2630	6050	8798	10941										45	127	613	1847	1258	3827	6882	7864	11954			315						631
															104	118	658	1456	2237	7844	9690	8712										43	160	602	1286	1953	4929	6981	9870	11289			123						439
															97	135	765	3971	2246	6636	10273	7537										42	152	383	1261	1855	3399	6446	9598	10771			301						712
															63	207	962	3624	1648	5638	11615	11452										42	217	363	932	1853	3600	5549	8150	12220			159						790
															56	91	665	2407	2236	9259	11440	9146										43	180	604	1542	2355	4420	5339	10290	11211			169						634
															78	129	963	4107	1782	5871	8581	10242										34	135	575	1151	1796	2443	6474	10833	13136			296						533
															70	94	721	3249	2272	7025	8967	8367										38	207	408	1129	1265	3519	6556	8352	8636			298						372
															75	231	625	2154	2089	6639	8070	10844										36	196	601	791	2056	3432	5922	6955	11713			314						647
															83	197	1313	2105	2404	7006	8924	10069										39	153	520	1586	1788	4226	5499	8183	12323			127						608
															73	75	865	2202	2641	8967	8745	11687										45	150	740	780	2194	5095	8482	6018	12936			312						476
															75	246	795	2613	2792	8205	8308	7804										36	130	637	1615	2179	3567	5762	7763	9985			258						1054
															74	243	744	3126	2776	7797	11613	10941										38	85	683	1631	2310	2255	5010	8964	11849			507						544
															67	119	651	2932	1818	7145	9657	11728										35	137	524	1083	2047	4794	5544	7642	11790			100						531
															50	101	674	1798	2825	5368	7848	9812										44	125	518	1059	2630	4703	3444	12225	11068			207						517
															81	152	773	4026	1862	6855	7612	9749										38	184	623	1521	2331	3258	5142	7020	11104			141						462
															91	148	406	2470	2019	4547	6933	6133										30	134	693	996	2597	5449	7673	6993	8026			114						641
															69	113	421	1881	1908	8357	12142	6924										43	183	642	1329	1914	4068	5255	7774	10892			109						508
															95	97	550	3872	1719	5734	8006	8015										37	162	526	1738	1867	5438	8263	7842	10421			161						529
															64	80	1030	3034	1706	8978	9801	10123										36	149	638	1354	1840	4018	5696	8368	8160			101						335
															85	99	784	2816	2875	10249	9797	10536										37	124	438	1220	2831	4861	8043	8047	10131			120						443
															64	195	875	3131	2635	7983	11614	11284										32	172	669	1325	2091	4293	7907	7618	11620			102						400
															64	199	688	2177	2448	6854	8209	8027										50	169	383	1409	2215	3428	4841	6994	8555			561						358
															52	109	457	2180	2511	8907	8733	7101										31	163	612	1578	2488	3628	4088	7899	12427			565						834
															63	120	750	2558	2650	6577	9000	9659										39	159	609	1323	2380	4300	8080	9044	13234			179						592
															58	140	659	3045	2176	7488	11192	8626										34	189	629	1260	2585	2947	7213	8268	11150			53						322
															76	133	418	3443	1610	6565	9651	10294										36	76	652	1196	2119	3424	5150	7425	12174			288						510
															77	103	824	2004	2338	7186	9380	9749										40	94	656	1152	2366	2462	4432	8035	12027			383						636
															74	188	740	2232	2922	7881	7705	10989										45	134	592	1221	1592	4357	8247	7905	14040			188						365
															69	83	774	2298	1853	8923	8008	9551										32	170	559	928	2299	3361	8856	8427	11769			168						887
															78	85	824	3344	2498	7548	11577	9272										51	179	500	1364	1803	4408	7871	7738	10128			402						858
															66	181	710	3166	1154	7624	11122	10321										47	218	642	1467	2438	4786	7891	10769	11303			151						336
															142	106	852	2572	1821	5142	10564	11580										34	205	429	1894	1680	3683	5082	5976	6642			89						391
															81	171	689	2946	2274	8831	8648	9866										35	145	607	1288	2860	3216	6011	9524	10438			399						467
															92	200	784	3949	2007	9705	11159	10470										45	106	601	1328	2350	4215	7053	7438	11095			153						698
															153	83	673	2720	2208	6706	11294	11949										37	76	612	1203	2056	3408	6354	8278	10487			116						845
															74	189	699	2628	2535	7713	10953	9886										41	157	561	1843	2459	5124	5889	8121	13340			299						423
															94	243	828	3460	1175	7399	10982	8796										35	159	296	1621	1521	4109	6811	8902	7989			85						388
															68	193	407	2854	2760	7311	10343	10286										39	153	789	1133	2324	4759	4494	6546	11556			256						407
															93	120	654	2437	2210	8416	12163	9557										43	195	605	1033	1804	4115	8480	7395	12170			84						565
															70	90	564	1998	2371	10446	7755	9763										42	161	558	1148	1683	5374	3992	6562	9999									1131
															61	183	677	2595	2022	8407	9642	10698										50	218	599	967	2106	3519	8879	7345	10911									375
															92	121	823	2481	2098	9314	11560	10959										44	164	589	1015	2319	4206	5493	8447	10490									381
															43	153	862	2534	2387	7528	9149	9537										31	176	618	1294	1974	5006	8532	7866	7926									379
															75	142	796	2665	2461	8171	10608	10257										31	192	505	1086	1837	4337	7641	9656	12229									894
															78	159	835	2324	1348	8864	9477	8879										42	176	330	1549	2194	2808	7869	8524	9743									624
															65	191	855	3355	2458	5352	10976	10635										49	176	545	1113	2738	5167	5232	7981	11866									473
															43	113	820	2798	2892	8692	10868	7275										41	192	511	1289	2246	3724	7428	8132	11668									1119
															59	153	497	2767	2081	5845	9851	9703										36	162	644	1215	1745	4972	6398	8832	9398									333
															75	101	1132	2932	2193	5562	10372	11723										35	214	701	1125	2462	4531	6820	7678	10707									513
															95	199	760	2679	3018	6177	10961	9116										40	176	394	1400	2718	3193	7245	9007	10147									433
															110	82	165	3959	2714	7050	8327	9617										40	219	647	1239	2605	2738	7995	9365	11376									584
															69	158	867	2708	2584	6325	8985	11454										43	157	525	1040	2968	4850	6233	10244	11284									727
															81	157	731	2971	2769	5081	10254	6290										31	175	472	1830	1984	3958	9278	8844	9247									600
															89	111	806	3203	2265	7393	8572	9096										32	150	656	1433	2148	4168	7353	6783	9631									391
															92	112	617	2969	2379	9861	11287	11132										41	130	728	1204	2171	2729	4720	8361	10483									611
															62	279	692	2700	2209	5591	11107	9368										37	216	382	1468	2213	4621	6777	8466	12363									352
															82	116	373	2026	2063	6300	9662	8803										44	174	522	1595	2976	3788	6634	6529	13083									479
															60	141	680	2700	3217	7309	10889	10711										35	130	647	1218	2488	4854	7448	6166	10301									897
															51	133	352	3670	2676	8405	11171	11573										41	92	678	1361	2121	4670	6183	8210	14223									831
															61	245	910	2630	2843	6150	9156	8357										45	171	444	1080	1908	4269	6974	6673	9280									514
															88	123	310	2549	2519	8412	6871	10586										45	178	598	1534	1979	5064	8375	8146	9274									624
															96	98	1152	3930	1918	5418	10708	6772										43	194	614	1464	2246	3167	7178	7182	9336									1183
															78	132	280	3434	2410	7993	9541	9201										41	112	404	1910	1521	5128	3269	8569	12765									767
															72	89	754	4340	1989	5141	7590	10650										37	186	505	1441	1076	3129	5222	5729	9019									605
															80	103	785	2968	2217	7540	9553	8626										35	87	580	1232	3103	5323	3601	9032	11383									642
															71	169	434	2025	1809	8329	9503	9751										38	156	475	1103	2565	4409	7907	9571	8408									508
															84	114	942	3937	2354	8799	9473	9443										35	124	638	1503	2191	3312	7404	6756	8613									1013
															79	267	556	2864	1691	6011	9181	11964										45	196	334	757	1353	4955	6892	8512	12781									910
															85	85	905	4346	2657	6596	7692	8368										44	119	522	1248	2172	4673	5582	7916	6626									874
															71	166	417	2973	1668	7762	10857	9681										43	94	508	970	1571	4610	6068	8377	11168									532
															71	77	404	5229	2686	6593	9273	11539										43	110	674	907	2170	4618	7266	6721	9096									501
															70	119	265	4986	2096	7767	8289	8454										33	79	529	1244	2956	4177	7078	7508	12318									685
															62	97	385	2523	1049	8727	10172	11572										45	163	636	940	2955	4374	7673	7829	6852									569
															70	191	585	4395	3340	5582	10146	9581										45	169	628	784	2223	4435	3817	9449	10863									571
															50	156	613	2621	2939	8020	10657	10378										46	159	497	1442	2773	3382	6750	8201	9431									445
															58	76	199	2944	2345	6122	11009	7714										45	74	538	954	2753	4129	6506	9407	9496									416
															76	109	720	3033	2534	8582	10407	11070										44	181	501	1705	1322	4175	5430	8300	8448									628
															41	113	791	1825	2948	7131	9904	11148										43	140	545	1069	2385	4289	7829	4832	14389									799
															71	89	608	3858	2741	6903	10415	9683										45	125	460	1082	2217	3022	5539	7728	8918									743
															59	122	906	2962	2757	6031	11483	9841										34	148	570	1182	2481	4607	7295	8346	9160									457
															83	213	533	3828	3144	7367	7138	9344										39	162	629	1060	3099	4759	6000	8078	10155									682
															84	212	694	2915	2229	7239	11039	9286										38	178	550	1257	2351	5105	6358	9185	13103									421
															80	155	724	2006	2513	7038	8220	8763										40	105	555	1101	2127	4657	6541	8353	13117									836
															45	112	475	4085	3218	6642	9484	9274										38	73	450	1555	2295	4425	7282	8963	12278									687
															72	115	624	3854	1798	5369	11280	10683										44	212	523	1349	2766	5007	8413	8126	8633									509
															79	81	892	2458	2185	7665	8531	7830										38	172	553	1332	2837	4174	6779	10394	12237									1032
															56	82	907	2505	1833	7949	7358	10086										46	125	428	1579	1973	4396	8876	7543	13135									553
															79	107	952	3392	2068	7385	10389	7138										34	115	434	1430	2665	4999	5022	8814	12089									1136
															53	115	522	2964	2690	6941	8431	10235										37	171	472	996	2587	4546	7215	6649	11926									551
															47	117	513	3718	2158	6216	10962	10998										44	177	560	1114	1961	5165	6347	9875	11735									289
															49	230	651	2077	2580	6618	10924	8320										35	158	629	1573	2832	4988	7432	5899	12224									438
															70	206	631	3488	2767	6263	10658	8580										36	202	507	1479	3241	3574	6392	6250	13513									577
															49	138	1111	3233	2474	7575	7704	9814										39	210	655	1527	2191	5966	6121	7015	9366									272
															70	201	632	3557	2293	6996	10070	8104										42	118	584	1522	1970	5079	6458	10315	13143									486
															72	186	531	3062	2537	7786	9510	9818										46	166	544	955	1869	4466	5775	9768	10360									886
															87	146	636	3107	2088	7406	9895	11139										34	164	589	1351	1231	4561	6415	9264	9748									362
															67	194	698	2506	2460	7071	8939	12498										40	162	538	1498	1824	4052	5141	6931	11932									725
															73	106	788	1338	1748	6304	6771	11712										38	213	584	997	2741	3515	5568	10313	11298									591
															83	73	807	3528	3011	7980	10393	10574										37	147	643	1308	2421	3491	5582	8088	11907									655
															54	99	642	2524	2796	8477	7468	11323										38	160	596	1161	2506	4957	5382	6900	9124									558
															72	128	1079	1468	3455	6279	11017	8986										53	186	298	1602	1939	4846	8300	6831	12680									699
															77	148	1000	2231	2834	6488	10057	6867										37	195	447	1277	1944	4370	6111	7220	10330									433
															80	178	531	2418	2983	6383	10290	9118										37	141	633	1345	1835	4575	7808	7908	8957									729
															52	80	456	4842	2593	6545	11053	10007										33	185	480	1139	2357	2344	6269	8949	8363									744
															92	130	562	3582	2001	6854	10217	11049										42	78	617	1030	1935	3325	5233	6769	13619									452
															72	190	421	1532	2697	7917	9283	12335										38	108	525	953	1508	4897	5715	9549	13061									348
															61	113	802	3081	2409	6123	8963	9947										38	192	492	1078	1372	4388	7765	6807	15086									737
															54	105	768	3737	2049	6005	9075	11613										33	151	544	1568	2785	4036	7731	6032	8694									789
															94	79	559	6024	2713	8630	10925	11109										32	104	653	1840	1977	4318	7176	6800	12148									561
															75	140	823	4413	2489	8170	8987	8825										38	139	479	1200	2408	4912	7412	7734	13540									616
															114	95	594	3967	2251	5221	10351	9506										43	105	609	1519	2452	3937	4127	9396	11571									680
															73	61	483	2174	2137	6208	8938	10268										30	147	445	1457	2337	4040	7097	6374	8615									770
															68	71	714	3483	3163	7339	9936	10501										31	216	497	1495	2146	3400	6457	10232	14805									353
															70	79	603	2216	3445	6655	8737	10308										52	194	754	1459	2830	3826	6329	9947	7997									425
															63	167	798	2104	2422	6851	11215	11135										34	184	470	948	2091	4457	7506	10014	11350									511
															56	130	200	3027	2961	7262	9446	11945										37	80	640	1605	1699	3669	6222	8611	12827									464
															55	187	606	2756	3194	6516	8431	9248										35	164	651	962	1345	3696	5646	7736	14294									777
															61	143	777	2536	1531	6614	10550	9778										37	136	638	1134	2826	4620	6504	8587	10265									247
															72	289	970	2762	2482	7006	7039	9740										40	188	478	1207	2075	4872	4675	7231	9813									369
															54	124	597	4299	1805	7248	9225	7532										44	63	570	943	2128	3852	5969	8246	8523									499
															75	212	923	2857	1970	6907	11004	8664										38	99	560	1684	1508	3504	8122	9124	10325									662
															46	248	790	3397	2237	6506	8832	7772										37	74	810	1568	1884	3942	8487	5981	9641									721
															74	247	636	3708	2580	9160	10190	7551										46	138	539	1009	2021	4947	5214	6564	10474									797
															90	188	805	3880	2901	5275	10709	8805										49	189	435	1071	2344	4219	6327	7324	12754									668
															75	107	595	3134	2740	7908	8332	8989										38	130	630	1319	2369	4392	8461	9585	10872									924
															89	70	1093	3223	1700	4755	12255	9956										38	162	570	1114	2472	4833	4146	9578	16505									300
															55	232	673	3040	2504	6117	10329	9281										38	138	443	1204	2171	3744	6608	8817	14386									570
															83	129	448	3579	2472	9762	9950	9414										35	155	501	1229	2309	4596	9047	9158	10998									747
															73	168	721	4943	1916	6881	10282	8776										50	153	648	1263	1547	4385	7386	9286	14900									504
															68	228	735	3185	2392	6211	7763	8027										39	132	505	1320	2143	4316	4821	8807	13093									807
															63	76	711	4042	2410	8181	8714	9141										33	138	464	1148	1836	4542	7937	8954	8852									466
															89	100	776	3124	1787	5065	8724	9526										36	160	535	1277	3111	4010	9165	6801	15281									373
															81	154	829	2884	2398	7107	14134	11378										38	133	504	1257	3197	4181	6417	6405	10202									764
															67	96	774	2817	3078	6824	10130	11364										36	149	846	1069	3038	2859	8887	9058	8028									610
															77	194	978	3600	1877	8018	10604	7875										39	117	540	1695	3326	3567	5324	6998	11372									608
															44	145	570	3022	1564	9608	8800	9091										39	122	599	1519	1714	3798	5714	6630	10373									358
															83	109	689	3038	2409	6553	8571	10793										39	129	538	1617	2378	4195	9044	6753	13352									941
															72	87	690	2708	2015	7855	8406	9361										45	169	521	1058	2698	4186	6279	9954	10080									436
															60	94	855	2512	2046	9083	7550	7696										42	109	611	1604	3363	4224	6923	8731	8821									727
															43	129	232	5499	2510	5807	12701	11241										37	58	581	1541	1114	3584	4699	10767	11162									775
															77	176	774	3527	2757	6436	7844	12314										37	240	573	1252	2433	4585	7675	9205	8295									343
															71	163	792	4025	2131	5565	10227	9467										45	162	584	1312	2532	4265	6933	7702	12128									653
															70	114	599	2418	1777	9984	7349	9658										30	73	554	1203	2654	3888	4245	10189	9514									617
															56	140	348	2877	1727	9541	9456	11248										40	169	441	1495	2769	3674	6806	8626	10795									865
															81	70	1088	3076	3008	7211	10598	11082										41	149	456	1465	2766	4189	8336	8511	12231									1013
															45	247	849	2992	2742	7433	11145	8559										36	191	509	1024	2668	4421	7207	9667	11528									790
															98	121	462	3984	1959	5184	9736	9137										42	159	537	1139	2299	3795	4739	8572	9327									499
															74	175	392	2029	1565	9490	10445	7983										36	191	752	1338	2571	5907	6262	7621	9650									807
															93	151	1064	2813	2056	5459	10363	9719										35	284	545	1689	2139	4585	7108	7415	10235									506
															60	121	505	3529	2356	7619	7143	7404										40	137	284	1840	2391	3822	7569	8053	13470									372
															49	148	739	3838	2369	9008	9657	6959										30	112	550	1192	2869	4318	5049	8127	14476									335
															65	123	786	2525	1931	9011	14121	10119										31	139	540	1214	2763	3987	5405	8628	8593									413
															58	126		2765	2340	7799	8086	10322										36	201	567	1595	2499	4111	5198	7418	7094									622
															78	146		3498	1836	4674	9254	7755										46	158	305	732	2481	2932	5326	8869	9243									800
															74	130		2574	3100	7027	9433	10209										34	159	680	1380	2665	3653	9217	5799	14364									707
															65	233		3021	1342	7570	10303	7070										41	178	636	1224	2194	3093	5798	7887	11780									750
															79	293		2741	2487	5867	9511	9805										31	100	763	1388	2638	5111	5589	9211	14440									269
															74	201		4063	1772	6529	9425	8197										40	242	384	1483	1909	5649	4763	7089	12840									692
															71	169		2409	2613	8085	8598	9052										41	160	528	1311	2973	4699	5167	7489	9323									570
															93	154		3229	3858	5499	10504	9103										37	175	808	1135	2797	4340	6979	7373	8684									555
															57	215		3298	2486	6706	9982	8843										35	145	508	1317	2505	5377	5257	9503	11923									831
															67	94		3759	2676	6985	11038	10606										43	187	664	1213	2977	3879	4701	7206	15553									1045
															55	107		1519	3306	6829	9771	8498										35	106	522	890	3036	4736	5176	7628	9037									922
															53	210		3211	3110	8457	9295	10579										44	213	434	1174	2431	5045	7518	11209	11866									599
															129	92		4984	1490	9597	9639	11069										36	246	440	1284	2717	4722	7184	10395	11852									320
															53	193		2717	1739	6029	10295	6853										29	166	607	1294	2602	4518	5349	6834	13323									817
															60	77		3006	2816	8711	9936	7701										36	192	876	899	2760	4584	7188	8885	11526									635
															66	86		2734	1286	6118	10862	7808										35	123	629	1125	1870	4621	7642	7527	7628									475
															68	214		1863	2449	7294	10117	7919										43	104	490	1287	2824	3449	5923	5867	13815									874
															116	227		3356	2785	6471	9200	9404										43	164	636	1152	1312	4469	5316	7237	6963									391
															75	244		3004	1397	9753	8708	10882										38	164	598	1066	2602	3850	5902	8177	13188									637
															70	93		3435	2887	8338	10362	10752										40	201	688	1391	2633	5112	7463	7482	10747									633
															74	158		3647	1502	5410	8795	8737										37	134	523	1508	1850	4203	4173	7473	12500									598
															78	116		1932	1454	5862	9124	9960										37	218	703	1078	2829	2808	6999	8027	13659									584
															70	301		4381	3048	6847	8312	10075										33	126	725	1059	1665	3937	5455	8773	12125									410
															68	260		3328	2098	7898	13146	9396										38	183	482	1301	2602	3789	5638	7736	8941									717
															70	204		2632	2806	5700	6915	7863										29	161	508	1779	2375	4688	4787	9248	10066									980
															79	178		2079	3292	7087	9184	10579										33	187	485	1201	2855	2618	6945	7851	10834									694
															87	135		1769	2930	8265	8594	8554										40	165	672	1533	2820	3608	5780	8844	16674									952
															67	153		2793	2996	9787	8657	8986										43	145	555	1264	2092	3608	5169	6657	13116									437
															113	198		2067	1692	7495	9172	10547										43	190	701	1315	2430	3724	4055	6344	10839									544
															46	99		5276	3234	9073	9498	9041										42	84	644	1367	2693	4748	4951	10561	12409									672
															50	188		2412	1178	10582	11204	8956										31	132	543	1597	2760	5064	5110	9138	12239									374
															39	163		1868	2108	9650	9785	9008										42	146	597	1152	2656	4178	8253	8642	14072									615
															48	153		3970	3584	7707	12304	6783										29	235	514	1509	2612	5364	5667	6492	11891									833
															70	99		2196	1333	5134	9124	9191										32	171	517	1184	2241	4943	5028	8678	9035									697
															112	102		1992	1694	8852	9057	8704										39	195	620	1244	1528	4911	5650	8214	8553									515
															72	93		2698	2565	9749	11629	8681										32	199	671	1290	1349	4444	6878	10502	14524									592
															69	143		3255	2426	6922	9823	7234										34	71	445	875	1523	4446	7809	6857	16443									533
															78	107		3744	3117	5664	10403	5371										31	160	675	1545	2780	3004	4443	9950	8412									717
															62	247		3100	2778	9611	8630	9116										42	197	791	1293	2910	3708	7614	7044	9652									318
															48	79		1742	1794	7826	9558	8154										39	154	647	1318	2707	4114	5400	8332	9930									632
															40	216		2901	3406	5281	8040	10766										30	224	550	1328	2834	3782	7841	7753	11376									443
															60	193		2059	1007	6841	7105	7683										30	196	622	1256	3220	3592	6274	11880	12845									567
															65	166		3218	3169	8344	9865	9515										38	193	449	1286	2939	4733	4819	9118	12688									630
															65	102		2568	1873	7166	8855	9262										41	118	626	1097	3354	3566	7422	8333	14239									611
															49	105		3483	3039	6605	12809	9301										32	182	569	879	2497	4696	7301	8673	9796									755
															65	144		2482	3243	9566	8153	7797										43	195	618	1084	3199	3532	6353	8418	8686									556
															72	174		2655	2164	6813	10431	9788										41	159	581	1224	2512	5058	5518	7091	11361									377
															39	176		2786	2390	6889	12975	8716										40	106	691	1156	3238	5145	7464	9261	6888									805
															39	118		3167	2025	9621	11207	10335										39	179	521	1409	2251	3813	8175	10447	12173									672
															60	217		2958	2520	8003	9222	9776										34	261	515	1573	2779	5389	7180	7335	7550									470
															71	199		3356	2895	6219	7362	9224										42	157	726	1554	3207	4987	8078	6690	10998									582
															89	139		2840	2109	7735	8146	10335										81	158	532	925	1387	4811	4844	8400	13793									920
															63	270		2656	2023	6793	8286	11710										32	174	698	1280	3092	5210	6800	7686	12596									731
															68	107		5577	3044	8605	8429	7252										40	229	512	1493	2695	5079	5364	8474	8798									953
															62	213		1737	2126	8169	8240	9461										38	156	438	1340	3008	4725	7548	8203	9927									646
															66	297		5078	2050	5230	9897	8059										41	199	626	1189	2463	3930	7814	7573	11840									376
															63	174		2237	3127	8752	8156	10411										42	168	470	1469	3040	4457	6226	7923	7838									652
															67	204		2737	3307	5722	8158	10284										40	133	704	1301	2808	4719	5300	9812	10974									325
															66	110		2058	1881	6984	10640	9143										39	152	419	1267	2692	5206	6151	8427	11807									531
															59	105		2538	2465	5542	9177	10364										43	60	737	1365	2575	4709	6744	8461	5165									595
															68	93		2221	2846	5202	9241	9529										36	192	557	1221	2548	4374	5069	8013	10522									317
															97	117		3328	2318	6941	8919	7073										37	127	719	1513	2417	3952	6808	7986	10249									722
															39	144		3957	2499	5236	11086	9387										33	126	706	1326	2001	4719	7956	6114	12968									678
															74	100		3204	2859	7754	7989	10459										43	186	602	1611	2719	4792	8869	11934	11925									656
															71	118		4014	2709	6901	7570	9607										32	158	566	1436	2559	4218	8543	8233	12470									311
															60	210		3745	1916	7168	9619	9419										36	100	545	1641	2274	4333	7180	10094	8886									827
															53	86		3378	2576	7904	7696	10054										37	199	574	1354	3257	4808	5105	11118	11371									266
															78	84		2175	1622	7997	9427	8262										34	201	535	1509	2688	3248	6580	7379	10275									892
															65	212		2059	2517	5870	11034	5818										43	175	578	1206	2956	4668	6684	7500	13007									701
															63	100		2795	2864	6572	7845	8736										36	116	639	1413	2303	4449	5758	8569	10950									500
															109	134		2743	2427	6597	9642	10381										37	160	601	1389	2128	3723	8006	9994	9798									984
															60	166		1786	2813	7926	9926	10276										42	61	563	1467	2952	5938	8431	12068	13946									542
															64	219		2754	3501	7484	8274	8317										37	102	418	1234	1557	3923	4238	8606	5967									574
															55	219		2338	1888	7355	7446	5700										38	152	766	1423	2433	4056	7015	9427	11231									339
															75	189		1560	2555	7593	9998	10007										41	132	584	1367	2816	3310	7426	9818	7501									980
															73	79		3503	3373	5904	10302	10623										32	131	816	662	2944	4579	4387	7747	8784									781
															63	72		3342	3448	7418	10568	7975										33	117	715	1441	2221	4219	6717	8167	8070									685
															63	65		3832	2515	7131	10125	7174										43	163	537	1354	2673	3815	6790	8507	7853									500
															85	373		2191	2797	5825	10814	9254										37	159	626	648	2315	4141	5070	8782	5474									325
															60	269		4100	2726	7038	9810	7381										41	151	581	1118	1762	5478	10306	6847	11678									492
															81	215		4267	2307	7687	9228	9981										36	136	495	1303	2649	2828	7976	7133	9430									350
															44	160		2477	2435	8062	9696	11569										33	144	601	1337	2966	3953	5351	6661	10988									418
															86	188		4248	2013	8053	10220	7080										37	199	425	1353	2052	3102	6719	6235	14711									1034
															59	58		2999	2489	8215	8299	6672										41	72	533	1098	2667	5173	8171	7892	12193									714
															59	181		3239	2311	6354	10152	9706										40	179	437	1596	2221	3723	6396	5761	9358									769
															48	98		2713	2213	5620	11194	6125										33	173	694	1434	3011	4855	7653	10029	14454									585
															43	157		2370	2580	5331	10546	9803										36	223	558	1499	2811	4229	7746	11143	9077									679
															95	130		2993	1688	5614	9568	9427										37	174	607	1015	2392	4663	6204	8882	13083									396
															50	118		2390	1959	7613	9679	9911										34	183	469	1073	2319	3379	7449	7863	7363									412
															54	199		2745	2209	8046	10254	11392										31	72	668	1208	2171	6079	5589	8539	9688									523
															55	189		3346	2767	8345	9522	10108										33	96	459	1537	2741	3653	8925	11038	12783									587
															43	97		1617	2906	8184	9281	10395										43	159	478	1146	2819	4538	7732	9134	9764									615
															64	169		2589	1924	7279	8174	7573										36	196	516	1115	2667	4560	10026	8657	11659									727
															72	107		3900	2337	8901	7556	10163										42	60	443	1215	2865	3670	8110	5364	13364									447
															95	123		1530	1947	6077	8270	8591										38	165	591	1134	2180	5138	6720	9343	13999									371
															52	69		3212	1276	5756	9880	9640										41	188	496	1219	2249	4044	4709	9534	13850									946
															51	104		3725	2344	7149	11021	10685										34	81	727	1621	2733	2784	7053	9228	8704									621
															76	69		2903	2528	8399	8191	8292										41	149	520	1125	2938	3518	5544	8181	13011									794
															64	117		1829	1973	7701	10295	7941										38	205	664	1388	3373	5033	4898	7317	13189									617
															63	186		1405	2672	5687	6931	11631										37	110	349	1136	2340	3820	6020	6614	11058									523
															58	247		4133	1546	8331	10730	10224										38	142	407	1146	2774	4666	6090	7438	7931									837
															77	142		2942	2590	5684	6445	8617										37	195	416	1298	3020	5340	8533	7372	11655									710
															116	117		1476	2239	6696	11302	9629										44	186	508	1116	3000	4058	6260	8391	8602									884
															62	105		4138	2039	7163	8225	6393										41	178	667	1278	3102	4298	8654	10327	10100									533
															46	99		1608	2281	8877	7959	7724										41	113	533	1050	2156	3244	6817	8851	8692									630
															54	114		1318	1900	7036	11610	9194										38	180	760	1389	2245	4012	7219	8973	8082									305
															63	95		3816	2938	8764	10706	7004										40	239	624	1016	2442	4237	5678	8424	14975									865
															108	112		1923	1727	7199	7126	11778											200	396	1665	3108	4891	5436	8658	9347									611
															66	72		2731	1961	6875	9740	10714											149	575	1209	2892	4955	7452	6511	9826									540
															60	163		3562	1975	6786	9588	11764											137	611	1543	2009	6192	7346	8804	10246									670
															55	244		2221	2681	7797	7859	10342											208	628	1204	2471	4738	5075	9117	12381									701
															62	252		3643	1702	7105	8678	7648											162	581	1667	2361	4315	6172	6707	10879									435
															18	206		4471	2244	6802	9473	6415											136	579	1654	2608	5158	5960	7594	12860									524
															59	103		2253	2560	7968	9704	6235											178	670	1010	2328	2997	6437	6471	11408									448
															59	231		2697	1414	6136	7352	9316											196	388	1201	2022	5459	7952	8939	14651									920
															61	288		2831	2200	5781	6653	10403											152	709	1245	2360	4058	6919	9078	7650									410
															54	154		2441	2545	8495	11331	7091											215	737	1134	2734	4516	7609	7885	7922									494
															50	185		2886	1934	5961	9668	9727											122	587	1185	2256	4074	6961	8714	12221									712
															69	75		2417	1359	6091	10001	7797											129	566	1244	2143	4792	8418	8772	8560									754
															53	266		2829	1866	6786	8974	11118											156	765	1863	1880	2752	5099	7148	6716									365
															63	253		2798	1891	6163	10181	10469											97	752	1233	2828	3330	4890	5968	11729									982
															79	118		3447	2960	5991	8794	9052											146	621	1201	2908	3889	6154	5256	10785									854
															77	100		3242	1956	5742	8663	10981											150	550	1072	1787	3699	9210	7385	13838									681
															54	231		2570	1918	6706	10119	9026											158	629	1477	1944	4948	6385	11317	12910									595
															78	201		2036	1923	9026	7577	11799											175	723	1081	3251	3360	4789	6952	6805									898
															66	252		3635	1718	7017	9855	9413											125	634	1354	2952	4412	4296	8228	8714									647
															58	161		1231	1685	5774	10703	9483											219	490	1755	1269	3527	8549	7610	11922									726
															62	252		3478	2618	6233	7947	8285											147	605	1264	3105	4113	6378	9159	8152									882
															54	86		3456	2521	8528	8262	9651											185	503	1380	2752	3577	4529	7071	13895									487
															76	223		3293	2088	5707	11250	9277											194	615	1421	2756	4265	6867	9325	8719									515
																230		3828	2402	5405	8639	7848											160	691	1306	2814	3927	6798	7859	10867									736
																138		3120	2593	6092	9632	10445											121	538	1483	2375	3746	6478	6308	13089									565
																74		2756	1425	7192	9764	6815											193	624	1090	3170	3865	7423	9030	6395									527
																102		3335	2991	4647	8753	8659											154	438	1208	2966	5462	7079	6668	13587									623
																80		3012	2278	7695	11163	8138											194	713	1103	1567	5359	9559	8937	10340									774
																94		3070	2103	6572	10494	7208											173	522	1589	2356	4252	7105	11339	12927									394
																112		2922	2442	7976	10328	7122											192	505	1419	3022	4283	5970	7378	13313									530
																82		4676	2001	6414	10286	10247											218	770	1326	2736	4152	8155	5138	10962									745
																121		3543	2848	5644	7291	8807											189	463	1090	3201	4478	8102	7019	12371									586
																73		2202	2628	6641	11287	9216											153	474	1303	2387	4713	7649	7456	8672									500
																180		3640	2531	7223	7153	11896											90	561	1251	3044	3244	5679	8930	9002									423
																249		3020	2298	3800	7533	8555											181	451	1320	2728	5401	6511	11309	8277									809
																226		4967	2390	7589	8786	9425											106	750	1556	2495	4267	6516	8680	14644									416
																99		1794	2622	6511	11564	9117											173	496	1248	1297	3381	6664	7578	14912									398
																181		2523	2600	6184	9716	7025											148	615	1735	2871	5045	6957	9527	11939									481
																105		2634	2341	8107	7163	8915											97	671	1052	2762	3848	3637	9021	13823									683
																120		2545	2735	6056	8523	6004											189	485	1018	2757	4565	4567	7899	14924									490
																256		3331	2122	5613	10742	6474											199	709	1161	1866	4733	7321	4145	8445									572
																70		3546	2201	7799	8775	9264											203	583	1539	2483	3589	6853	8535	11610									800
																73		2772	2697	4625	10175	7877											143	567	1713	2883	4987	5461	9201	8828									707
																94		1229	2384	6263	9582	11440											135	718	1493	2839	2784	6986	10010	8003									718
																103		1539	2231	7314	9756	9755											154	479	1483	2744	2726	8162	7783	13167									1114
																103		4520	2586	6789	10188	7547											166	626	1079	2040	4322	5569	8113	11916									630
																80		2139	2979	6962	10707	10191											105	512	1556	2919	4044	6663	8157	10965									598
																223		3145	2137	7100	9207	8647											197	552	1290	2531	4163	4750	6027	12902									512
																69		3465	1999	7174	10124	9719											130	629	1318	2769	3834	7232	9209	10707									724
																234		2719	2159	5397	11430	10903											155	635	1384	2685	4623	5909	9628	6666									495
																119		3795	1348	4925	10002	8908											163	710	1434	1595	6260	7228	8371	10538									733
																95		2920	2978	4980	10378	9722											187	651	1462	2530	2383	7915	7632	12875									570
																127		3975	2417	7515	9889	6347											193	622	1000	2715	3917	7687	11174	13159									1123
																188		2649	2896	5878	14930	10376											162	403	1324	2329	5391	9439	5181	11022									522
																158		3177	2581	5891	7437	7662											218	419	1272	2914	5477	5329	6845	8902									534
																246		2685	1699	8163	10096	10317											143	653	1457	1091	4454	6831	11004	9866									377
																198		5554	2826	8400	10759	11036											173	618	1409	2737	4009	9733	8408	13742									659
																181		2375	1924	5752	11246	9534											152	482	1268	2719	6318	7318	9399	13004									673
																248		3415	2267	5624	9734	9379											113	534	968	2882	6518	8794	9733	10164									364
																109		2788	2597	5408	9643	8746											182	319	1138	3590	6513	7112	8580	10166									696
																124		2546	2153	6129	9886	7684											244	690	1719	2505	3030	6023	7265	9503									662
																123		1748	2577	7295	11270	10424											206	496	1285	1567	3573	6586	6430	10589									615
																243		3748	1943	7520	7190	7083											137	689	1390	2153	4996	7651	7594	11226									322
																114		3792	2152	6787	10385	9705											150	615	1547	2444	3491	7560	7266	12160									369
																216		2929	2507	6781	11148	8582											231	666	1290	2292	3415	5757	8374	10479									319
																83		2868	1998	8654	10804	9745											105	501	1312	2955	3000	3740	8849	6917									1133
																229		3492	2563	7133	9759	9745											170	418	1226	2570	4673	9277	9959	7847									486
																126		2881	1388	9303	9234	8921											167	442	1381	3131	3025	6234	5589	13304									473
																76		2686	2435	7108	10012	9363											165	574	1245	3076	5863	6908	8013	8545									374
																143		2875	1729		11408	8993											222	726	859	2841	4130	4217	8010	11290									679
																114		2584	2545		10493	7778											257	476	1008	2491	4755	6792	9267	11490									508
																138		2745	2416		11095	9413											175	697	1335	1810	4335	7864	8806	13505									360
																102		2783	2249		10540	6792											158	716	1440	1525	3271	5446	8413	11378									663
																100		2853	1351		10038	7654											211	477	1290	2383	4179	5386	9511	8708									345
																147		1992	1844		7654	9129											213	689	1304	2236	4570	9588	5587	11671									863
																119		3556	1752		10287	7126											113	750	1412	2928	4180	4363	6454	9452									886
																106		1991	1826		11889	6762											211	485	1163	3172	4059	9025	8700	10044									353
																178		2431	2576		8679	9347											128	368	1099	3184	4316	9017	9435	12884									688
																220		3724	2562		9018	9192											132	676	1176	2742	4755	6767	7303	13402									394
																181		2281	1747		9226	8041											225	433	1330	1979	4128	6466	10479	14010									524
																129		3791	2567		7857	8756											160	682	1377	2614	4533	6066	6759	12653									891
																125		2415	2069		10593	8932											163	775	1231	1273	2742	6724	8156	10438									663
																164		3497	2171		9779	10703											187	494	1153	2225	3983	7185	6366	12677									300
																161		2227	2317		10453	6518											125	539	1706	2757	3927	7353	9105	11948									698
																133		2672	2269		8667	9406											232	494	1345	3012	4549	6868	7840	13591									677
																232		4553	2031		9692	10771											193	642	1285	2502	4265	8969	9299	9803									505
																78		3335	1378		9136	9212											234	652	1252	2440	4813	8942	8347	11787									628
																254		2246	2182		12253	10931											189	666	1975	1020	4216	5541	11183	11083									370
																133		2772	2042		14990	8810											137	409	904	3049	3461	8997	9295	12534									587
																103		3076	2413		7930	10238											230	615	1241	3135	4626	7845	6908	13668									501
																163		3573	2428		10292	9846											216	653	1317	2430	4079	7534	10154	10141									941
																89		4849	2203		12519	9503											170	548	1253	1864	3511	7000	7309	10369									598
																106		4527	2108		10843	8200											198	490	1327	1884	3746	6006	8635	10620									1136
																113		2658	2807		12806	7236											114	714	1286	2058	6051	7543	9752	8798									701
																259		2491	3062		10918	10313											208	384	1213	2455	5012	8880	8295	12137									589
																201		2391	1876		11781	7851											190	448	1338	1680	4430	7204	5855	10374									938
																93		2995	1827		9607	10529											222	547	1529	2021	4996	7000	5147	10665									400
																130		2139	2376		8582	7526											183	364	1793	2411	5037	4734	10666	9148									376
																220		3748	2414		9632	9537											120	455	1492	2334	3006	7894	11677	12042									640
																85		3183	2687		12603	9524											128	343	895	2029	3544	9058	6821	9197									758
																76		2110	2406		10424	8369											203	491	1264	1232	5094	5712	9818	14487									678
																90		3784	1858		10345	10273											145	637	1076	2520	5173	9721	10699	8876									772
																228		3228	2665		10072	8524											199	441	1127	2838	2680	5644	7959	13149									595
																137		3020	1754		8773	8967											193	452	1289	2719	4597	8185	9838	10333									640
																112		3189	929		11474	8694											223	444	771	2408	3525	7284	7754	8749									503
																246		3623	1983		7225	9652											248	562	1109	2741	5529	8415	6187	9067									508
																91		3460	1853		10058	10368											148	515	1539	2589	4107	6967	6783	10492									463
																159		5249	2974		8924	9038											105	760	1143	2593	4386	6392	7493	13088									681
																171		3841	2537		12136	10027											161	566	1224	3300	4781	7351	10705	7581									797
																153		3662	1657		9509	9076											255	738	1366	2403	4516	9360	10381	12278									606
																73		4326	2771		12180	9818											219	515	1285	2809	5125	3875	7302	7946									994
																232		2634	2987		10663	10736											228	547	1409	2678	2384	6866	7831	10089									374
																246		2855	2793		11828	8963											186	762	1410	2733	4305	5820	8110	12340									682
																164		2834	2458		12639	9776											213	592	1236	3010	4960	5720	5974	12514									724
																71		1590	2204		11304	9970											128	770	865	1147	5178	4924	9178	9850									676
																170		3430	2822		9292	10049											156	557	1570	2711	4088	7979	5506	11944									635
																75		2106	3202		8636	7587											177	602	1425	3277	4632	4702	6530	12082									974
																226		2540	2435		8362	9593											253	727	1295	2216	4114	6796	9150	13099									308
																118		2353	1448		9670	9118											163	609	1000	2001	4848	6003	9466	10416									783
																204		2635	2211		9544	10638											201	801	1798	2446	3949	6666	10242	11829									600
																170		2238	2165		10796	7710											208	396	1362	2498	3061	6797	9221	11373									621
																171		2791	1735		10542	8719											104	649	1088	2984	4636	5098	8328	12902									727
																180		2955	2794		14408	9255											164	537	1173	3396	3343	8053	6245	13100									840
																176		3143	2630		10882	8611											252	366	1566	1235	3922	5771	9140	10759									640
																76		2247	2393		12244	7521											213	458	1060	2019	4119	8967	11265	10910									273
																173		5326	2702		10941	10554											159	715	1300	2862	4145	4683	6836	11420									594
																118		2746	1681		10846	8136											197	441	1446	2463	4129	5864	10547	7906									456
																133		3028	1763		10412	8128											196	598	1241	2780	5203	7895	9990	11990									632
																85		2244	1835		10142	9075											146	652	1059	2047	5154	6231	9382	13931									739
																144		3115	2327		8139	8720											158	583	1824	2797	5473	5572	9398	14698									445
																253		3505	1425		12362	9028											174	445	1857	1301	3753	7080	7753	8254									678
																78		2247	2557		10934	8590											185	749	1332	3052	5180	8363	8129	14674									585
																234		3577	1631		12058	8143											159	794	1264	2373	4392	6764	8047	10966									276
																99		2074	811		9842	9832											174	609	1048	2852	3998	8004	10787	14590									669
																240		2423	2305		9490	9522											178	569	1048	2853	4403	6486	9785	9180									547
																90		2772	2187		11108	8280											190	553	1092	2905	5107	7866	8291	13281									735
																193		1985	1834		9222	10479											137	708	1737	1907	3530	8344	7515	6950									773
																266		4095	2429		13257	7397											121	546	1411	2181	4644	7058	7675	14616									951
																187		2875	2231		8605	9081											204	696	1325	1218	4852	6487	8741	12246									713
																93		3041	2506		13478	10227											159	536	1320	2513	5065	7154	6433	11810									415
																92		3143	2745		8397	9573											173	395	1332	3265	5094	7117	7500	8702									611
																117		2894	1376		10955	9191											216	727	1483	2473	3894	7908	12102	12209									654
																179		2208	2825		9858	8705											192	643	1634	2278	4216	6995	8655	10601									628
																206		3385	1462		7833	7737											196	716	1694	1922	4278	8000	8404	13807									560
																128		2175	2142		8584	9430											207	690	1598	1910	4802	5747	12136	8485									544
																216		2621	2320		9041	5521											164	588	1283	2309	4610	4325	10280	12102									803
																231		4041	1817		8680	7912											173	465	1239	2226	3662	9028	10860	12753									822
																201		2491	2502		11100	9065											104	593	1982	3069	4851	6288	9482	8351									534
																126		2855	2283		11321	8651											199	681	882	2915	5339	5113	7631	14124									593
																98		2400	2872		11382	8452											142	678	1144	1915	5564	5976	8943	8581									555
																81		4131	1028		6587	11247											100	748	1013	3399	5593	6629	9070	12556									785
																110		2752	2501		8149	8641											202	601	1383	2602	3678	8136	7176	13097									706
																111		2226	2408		11578	9314											194	479	1231	2180	3349	8345	7564	11428									631
																133		2136	2435		7065	7649											125	492	1326	2379	3470	7892	5705	8692									535
																114		2232	2512		9677	9478											189	798	1916	1709	4516	8827	5846	14463									738
																187		3257	1938		9150	9571											207	658	1682	2062	4050	7375	7617	7527									577
																73		3014	2275		9861	9228											257	559	1281	3231	3452	8204	7427	8503									593
																131		2343	2392		9716	10746											143	708	1793	2793	4791	4964	10461	11193									456
																217		2141	2365		11474	8434											221	548	1546	2977	3442	8452	6286	8446									302
																228		3329	2082		8962	9048											212	520	1480	3345	3257	9132	6851	11756									814
																110		2752	2442		7267	7170											216	696	1417	3011	5121	8906	10869	7500									628
																214		3154	1864		11998	8770											215	657	1562	2237	3831	8336	11314	14702									783
																106		2054	2545		8279	9425											84	762	1790	3244	5237	4457	9188	13982									536
																118		2909	2209		11041	7206											201	522	1796	2496	3694	6953	6561	11559									369
																109		2837	1677		11596	7997											135	763	988	2637	3511	6957	6689	9516									441
																99		2485	1992		8281	10165											163	620	1176	3339	4451	6509	7105	11810									218
																95		2547	2141		9549	8702											241	557	1472	2560	3751	8112	7310	14382									507
																152		2500	2042		8458	7531											147	720	1272	2772	5023	6582	8394	9578									608
																297		1896	2904		10768	8003											104	655	1184	2927	5307	8444	10880	10999									585
																201		2877	1133		11989	10882											186	565	2002	2864	3978	5774	6732	10843									290
																157		3761	2002		8839	7518											181	766	1464	2524	2949	7657	10043	7528									353
																81		2010	1987		5975	9861											118	421	1634	1984	4736	8497	7414	14124									583
																84		3181	2048		11744	7653											130	378	1334	3472	4820	8498	6486	14356									524
																126		3971	2646		10571	8097											232	762	1281	3283	3940	6605	11257	14690									728
																101		2849	2101		10176	8561											227	638	1292	3273	3224	5515	7980	13457									661
																204		1706	2497		8630	7187											169	683	1355	2504	3355	6029	9114	9535									711
																129		3072	2731		9524	7240											200	657	1128	2906	4003	4626	9821	7880									438
																101		3216	2299		9951	10535											234	384	1529	2392	4592	5858	7637	14377									889
																210		3566	1367		9882	9617											267	711	1360	2717	4284	6712	8277	8514									394
																213		2767	2077		10041	7888											198	463	810	2052	4406	7373	8201	14740									574
																152		2751	1142		9972	7151											169	708	685	1994	5007	7056	9058	10768									398
																233		3128	2019		10531	7100											246	514	1528	3373	4382	8235	8218	11459									281
																73		3255	1846		9392	11018											188	492	1659	2695	3952	7238	7873	12309									567
																212		2352	2070		10782	8907											208	443	1693	3173	4332	6175	6906	12016									626
																225		2919	1741		11623	9673											221	569	1460	2969	3543	8352	3511	14180									664
																197		2202	2722		10877	8798											217	714	1223	2581	5555	4508	8822	10933									705
																200		2351	1896		9632	8929											93	464	1955	1961	3226	6032	11144	13605									609
																123		2104	1997		11247	9581											173	560	1194	965	4966	5577	5979	12516									409
																143		4483	2225		9022	9199											108	682	1493	3027	4793	4510	8812	8778									700
																114		2965	2677		7667	8875											169	546	1237	2293	4394	5852	11494	11717									701
																253		3068	2416		9169	4547											140	692	1846	3391	4441	7086	10201	9516									721
																115		2832	1668		9656	8973											177	670	1261	876	4663	7524	9011	12495									443
																112		1820	2073		11486	6839											177	760	1543	2481	4382	9161	7873	13545									622
																105		2109	2174		9125	5458											101	682	1686	2427	3857	8481	7071	7830									686
																147		2860	2083		9214	10340											165	410	1381	2716	4207	8565	10421	14155									412
																117		3122	2934		8169	6275											166	462	1744	2721	4558	11000	6536	10919									671
																96		1849	2448		7178	6150											196	671	1252	2005	4743	8061	9065	12407									509
																175		2777	2403		9000	9406											184	693	1123	3495	3484	7089	6314	7162									932
																155		2602	1521		8571	7755											164	655	1380	2722	4827	11066	6899	11268									655
																153		2029	1962		9841	8767											224	601	1553	1757	4470	8629	8864	8195									464
																182		5210	3148		11301	10897											171	676	1325	1532	4899	8588	7900	7628									825
																169		3424	1555		9026	7520											137	646	1243	2196	4594	7293	7738	12843									625
																68		2657			8011	8177											100	510	1311	2862	4654	6068	9067	13801									551
																110		2348			9391	8851											256	586	1234	1458	4515	4183	7726	8003									797
																106		2338			9866	7318											173	682	1416	2514	4057	9391	8354	10927									874
																92		3507			8184	9700											258	599	1374	2996	4614	8348	11769	14363									887
																262		2667			9299	8637											267	560	1019	2398	4721	6129	9609	13136									328
																130		2612			10156	9582											226	408	1760	2832	4684	6839	9659	14331									565
																152		2416			10288	8456											192	581	1463	3126	3351	5735	11746	13198									656
																135		2436			9870	7439											123	636	1321	2909	5089	7555	10460	10127									486
																85		3312			9607	9389											151	532	1784	2439	5001	5782	8612	14087									243
																136		3999			8720	9139											144	610	1524	3648	4573	7157	5606	6239									472
																173		2183			8482	6547											144	595	1694	3495	2797	7386	8959	12684									770
																160		2581			10536	5147											262	562	1744	3658	3543	5970	10098	8305									653
																241		3141			9325	4253											133	661	1364	1560	3816	5819	6445	9749									685
																188		3066			8969	9055											110	650	1465	2708	4805	4292	8410	13245									576
																189		3712			9695	9739											226	688	1762	2455	4464	4420	9411	11987									810
																241		3617			9921	8963											234	793	1045	2467	4782	4219	9194	14280									452
																139		4543			8783	8619											155	486	1384	2389	4816	8257	9283	5588									523
																133		3255			8932	9226											179	759	1530	2087	5199	8894	9406	10521									568
																98		2174			9544	8713											211	572	1305	2446	3836	9546	7336	11721									753
																97		3036			10166	9181											209	520	1556	2269	5013	7210	9349	11708									1021
																109		2343			9955	8949											183	582	1192	1947	3866	6613	8023	6657									528
																113		2806			10952	9319											169	681	1292	3311	2373	5106	10290	7377									536
																98		3576			9345	8796											98	604	1416	2285	4731	8712	7146	7106									844
																189		2866			9160	8465											225	604	1714	1804	4571	7225	8042	12932									542
																204		4345			8942	8393											256	632	1129	2594	3562	8977	7463	13425									699
																162		2427			7520	8200											209	566	1095	2287	3574	9575	6367	12676									357
																120		2875			10497	9345											202	719	1562	2556	3839	7482	9699	9724									275
																209		4901			9331	7423											160	721	1940	1745	4689	6499	11542	8370									720
																103		2393			6724	8472											101	615	1376	1973	4487	6053	9044	10208									775
																127		2621			8956	9385											90	509	1633	2520	3550	7274	8356	10534									1036
																163		3420			12503	6782											215	679	1602	2606	4300	9073	7189	12103									275
																133		3269			9224	9240											81	569	1489	2641	4018	7032	9486	11649									508
																120		2321			10625	9849											142	667	1763	2084	5195	8183	11553	6862									532
																68		2769			10059	8870											86	709	1397	2390	5071	7069	7446	11469									722
																107		3343			8503	9208											166	711	1686	2242	3528	5494	6809	8586									224
																101		3232			11919	9027											156	613	1443	1945	3133	9432	9366	10020									635
																202		2691			9842	8154											190	746	1299	3267	3778	11803	7223	10556									405
																167		3037			9808	9398											156	462	1298	2277	5079	8723	9108	10302									711
																165		1054			8276	9604											90	599	1592	2828	4551	8051	8370	7414									753
																72		4983			8933	9031											168	543	1407	3716	3500	6321	6436	12053									756
																182		3956			8723	9461											98	667	1270	3475	4024	7393	8618	9059									793
																130		3381			9989	8909											161	759	1502	2835	5149	7575	10728	13905									577
																171		3064			10014	8792											169	685	1549	3374	4947	4495	7769	11083									683
																226		2935			9991	9295											148	680	1177	2302	4778	7450	6850	10323									680
																153		2653			8994	9350											257	601	1548	1976	4816	9387	8546	10209									631
																180		2669			9303	8253											234	503	1357	3359	3777	7982	11306	12887									379
																121		2482			9459	6076											251	610	1441	3254	6040	7327	9162	9949									491
																101		5471			9696	6623											104	742	1772	2356	4744	4775	8966	12908									541
																141		2347			10309	9190											157	603	1230	3166	3805	7475	9765	7709									608
																91		3511			10878	9075											94	663	1083	2091	4030	9140	8703	8124									379
																120		2816			9032	7748											186	584	1089	1851	5077	7677	6557	11999									952
																108		2223			10883	9059											202	476	1310	1607	5733	6987	8427	10266									434
																113		2414			9392	7713											144	707	1244	2846	5206	9469	9575	11429									328
																126		3156			9957	6647											196	644	1710	1101	5199	5465	11079	12289									264
																136		3840			9472	7745											231	552	1438	2739	4810	5454	8965	12034									582
																166		3041			9436	9590											101	467	1601	3229	3680	7400	7013	12579									800
																183		2914			10325	6159											255	735	1560	2106	4699	5896	10886	10504									435
																201		3252			10558	7881											126	519	1240	2325	5024	7524	11781	7260									673
																154		3088			8686	7110											150	730	1277	2865	3082	7302	11482	7860									803
																113		4091			10778	8314											151	658	1635	2723	4548	5736	7041	12939									603
																112		2768			9272	7147											241	377	1463	1571	3915	6638	5666	8284									333
																115		2961			8425	7196											219	614	1182	2449	3644	6023	8465	9608									403
																118		2911			7923	8190											158	598	1215	1972	3940	7940	10296	12834									297
																120		1818			7557	9626											127	520	1732	2257	6021	6767	8677	7851									804
																155		2723			8630	9758											146	520	1473	2848	2556	8839	8161	10033									670
																113		1665			7430	8635											151	672	911	2279	3854	8064	6565	9459									305
																208		2002			9127	9256											175	626	1270	3604	4271	6811	11048	7513									304
																174		3242			10349	8847											180	482	1726	1524	4358	6467	7564	11156									412
																175		2960			8220	9325											200	503	1374	2183	4080	6434	7020	12405									456
																192		2489			12342	7505											215	456	1503	2334	3940	6953	10091	6426									584
																134		1876			9395	8076											151	686	1356	2250	4578	4947	9942	8057									515
																103		2202			8693	8663											163	672	1767	2342	4982	8085	7367	9871									664
																177		2011			6077	9413											197	679	1824	2025	4977	8996	6769	13552									552
																160		3158			8850	10204											136	431	1343	2297	4420	6280	9099	9998									819
																199		3895			7522	8829											174	520	1621	2498	3686	4727	7082	8060									662
																128		3159			7775	10146											151	698	1445	2033	4827	9425	6361	12332									408
																133		3456			8202	9224											211	541	1377	3077	4622	8644	8907	10069									600
																132		2535			8416	7711											157	763	1169	2554	4967	8294	7874	12904									261
																150		2523			7364	7767											185	615	1509	2757	3860	6132	8658	10015									829
																138		3253			9888	9090											200	403	1713	2093	2392	6856	8503	7152									818
																81		2668			9382	9140											209	664	1716	1495	4877	4105	7471	13578									666
																140		3862			9501	7756											167	692	1306	3153	3401	7914	9672	7998									339
																182		3358			11113	9168											150	659	1090	1644	3854	3301	7190	11559									797
																151		3620			7458	8174											220	743	1803	1545	4360	7756	8676	11707									695
																140		3140			9168	9235											112	634	1382	3951	4939	6429	7186	8211									565
																135		2435			8697	7564											176	687	1325	3000	3792	8831	8088	10972									742
																136		3066			10149	10092											249	649	1818	2466	3630	8509	6843	12079									263
																139		2337			10524	8640											213	608	1377	2949	3540	7057	7763	8518									306
																108		1878			9290	10205											110	483	1778	2983	3773	7414	10161	13178									779
																240		1667			10376	9985											123	680	1228	3573	4084	4936	9605	9761									415
																108		3206			8187	8812											196	594	1583	2758	4666	6716	10582	9001									857
																125		2781			10718	8911											220	649	1548	2395	4349	8602	6752	10324									358
																147		2831			8872	6471											116	733	1763	2915	4796	6301	7466	10929									769
																100		1668			8916	9810											192	728	1640	2369	4276	8598	9281	9084									656
																90		3178			8410	9113											106	464	1174	2201	5890	7377	6995	10165									540
																133		1806			9774	9057											138	738	1363	2778	4566	4450	9840	11950									862
																127		1837			9294	9428											207	587	1233	1715	6024	4002	7133	10295									349
																144		3106			9827	6736											176	683	1742	2998	4920	9706	11246	12278									761
																138		1774			10389	9392											212	716	1484	2832	4727	4303	8839	7072									261
																97		1786			10078	6366											95	544	1162	1829	4448	5627	10110	7871									295
																152		1917			10303	5985											159	746	1263	2744	5410	8940	6810	9858									361
																151		1661			8964	7378											121	686	1142	2818	4831	7344	7594	12737									837
																157		2598			8768	9159											122	357	1220	3576	4424	5133	7328	10074									250
																189		1863			10566	9332											145	575	1380	2648	5260	7615	7321	10145									545
																156		2191			7036	8503											203	700	1507	3004	5041	5245	9592	12251									660
																218		2272			9560	9766											192	387	2143	2866	3986	5986	8150	11852									521
																153		2728			9338	9165											167	527	1337	2122	6060	4751	8683	13136									686
																224		2285			8452	9035											190	632	1652	1776	2605	6433	7121	11718									592
																157		4057			7932	8196											155	668	1277	2600	5502	8776	7478	8730									260
																167		2784			8481	9750											201	676	1891	2184	3070	5029	6575	8529									310
																155		1990			8193	7890											117	584	1454	2910	5596	7528	10607	8699									761
																169		2418			10209	8472											105	727	1314	1488	4597	4501	9009	9766									600
																146		2856			7675	7938											189	551	1848	2118	3951	4252	8741	11306									410
																166		2437			8506	9782											193	730	1367	1889	4662	7772	7091	9401									633
																153		2754			10837	7524											191	519	1478	3494	3218	5600	9162	7638									718
																76		2688			7675	8316											168	522	2016	2769	4243	8523	7848	8362									751
																83		2311			7560	8046											109	519	1721	2431	4428	6536	9943	7852									752
																99		1991			10540	9454											249	451	1696	2653	4664	7733	6832	10773									306
																205		2467			9413	9152											209	439	1286	2763	5355	5334	5246	10084									711
																134		2605			5961	7213											161	533	2025	2593	5374	5068	4904	13109									873
																96		2643			10603	9099											141	761	1002	3402	4433	8189	8377	12510									466
																191		1731			10554	10223											144	491	945	2868	4166	6789	7885	12513									411
																135		2189			9207	9325											116	658	1699	2493	4416	4600	7080	5554									777
																113		2913			9309	8126											205	453	1994	3060	5682	9753	8984	11159									556
																155		3221			7940	7682											136	722	1598	2486	5559	7640	9672	11885									313
																203		2149			9339	9314											188	562	1442	2280	5533	7213	8567	11999									836
																141		2424			10097	8625											197	314	1261	3556	2755	7748	10328	9925									627
																128		3092			7005	8269											261	604	1738	3003	4054	4728	8896	12802									317
																169		3759			10564	7552											168	605	1407	3287	4926	7086	9307	13526									450
																90		2527			9310	9428											240	636	1345	2869	3710	7986	9706	12793									653
																156		3329			10179	7360											181	609	1362	3121	4185	6877	6806	11534									1419
																113		4678			11152	7317											192	641	1709	3600	5147	8286	7462	8946									241
																98		3093			8400	7336											251	757	1111	2537	3689	7036	10058	9243									393
																117		2589			7168												209	540	1494	1208	4535	8761	8511	11690									714
																117		2479			9631												120	635	1225	2123	3418	5699	8387	7299									332
																83		4219			9604												128	677	1571	2413	5270	5406	9216	11830									557
																142		2684			7806												131	559	1373	2731	5222	4003	10486	9491									666
																112		2984			10796												184	692	1256	3320	5764	5063	9686	9754									619
																98		3560			11539												145	606	1477	3524	4566	6784	7964	9583									924
																115		2969			7860												189	677	1399	1961	5265	6828	9304	7488									546
																67		2366			8931												178	617	1196	2470	4261	8257	8395	12113									931
																123		2279			10052												153	502	1061	2165	3605	6875	9455	12524									431
																105		2376			11073												74	748	1762	2624	5428	7899	7097	9813									681
																181		3207			8698												219	684	1373	2710	3744	6776	7243	10785									667
																126		4544			10766												65	577	1467	2983	5207	6390	10310	12738									471
																199		3791			7843												103	654	2097	1920	4343	9044	8984	11696									911
																134		3007			7527												259	591	1378	2792	4112	8198	7312	11940									457
																155		2288			12034												142	620	1242	2754	6049	4009	8979	10132									633
																145		2636			8859												126	683	1307	2254	4866	4434	8697	10168									660
																94		3339			8988												167	768	1844	2655	6184	7849	10083	9233									908
																159		2708			9374												187	589	1238	3505	3868	8613	6650	13002									1197
																108		3093			7424												99	492	1531	3246	4916	6314	6504	12053									620
																108		2990			8755												255	592	1575	3352	4148	7231	9398	10971									377
																211		2631			9146												201	497	1330	2681	3746	8590	10180	11314
																73		3549			10348												184	426	1890	2641	5444	6836	6692	8855
																205		2015			7595												194	571	1438	2922	5824	7030	8293	9159
																152		2303			11942												142	810	980	2689	5056	6567	9959	12202
																117		2046			8972												192	664	1224	3101	4733	7603	10184	11183
																75		3528			10489												168	611	1375	1702	4268	7971	11237	9980
																125		2821			10639												126	491	1194	3017	4044	9465	8676	7576
																107		2177			9940												101	472	1097	2996	4404	6196	7963	11614
																205		4918			9361												107	568	1260	3089	4250	8206	11553	7102
																113		3337			8694												64	497	1410	2009	4865	4065	8264	13573
																86		2390			9174												147	420	1017	1593	5345	7863	8738	12566
																182		3278			8390												169	692	1619	2756	3169	7701	7964	13584
																120		1947			9743												88	633	1345	2243	3261	7216	9252	13362
																115		3019			12123												174	782	1230	2975	4216	9594	9210	8645
																149		2493			8816												198	554	1055	2314	3875	6417	7387	8169
																188		2282			7430												83	616	1278	2942	3997	6866	8506	10091
																109		2038			11664												144	548	1545	2845	2965	5821	8644	9728
																136		2206			7109												135	618	1526	2652	4423	4798	8053	10941
																112		1998			7057												161	760	1570	3152	5245	5663	10184	8795
																120		2078			9718												155	746	1707	2707	5347	5122	5932	7202
																126		3569			9721												199	640	1701	3778	3853	5357	7387	9647
																152		2409			9904												190	657	960	3325	4068	6737	10752	9125
																150		2860			9638												204	731	1765	2923	3632	4964	9488	12278
																152		2402			10234												163	552	1279	3092	4537	4638	10967	9542
																214		3549			9315												229	470	1449	3038	4812	5634	8805	11689
																70		1282			7244												78	500	1403	2725	3296	9545	6775	13247
																85		3162			7143												161	666	937	2386	3351	6188	8185	12615
																143		2738			7817												200	554	995	2925	4505	8782	5868	7195
																130		2642			10268												199	512	1297	2675	4899	5617	9339	9704
																118		2004			8687												112	720	1457	2545	4502	7973	9323	10336
																110		1997			8853												210	735	1674	2824	4839	7449	7820	6764
																138		3861			10501												224	609	1539	2273	4982	8256	7125	9562
																134		2684			9253												243	728	1343	2674	5186	5268	11736	11345
																123		2467			10279												189	565	1678	3325	4218	7707	9997	11870
																67		2007			9785												247	560	1254	3506	6049	5039	9896	11058
																157		3159			10313												232	773	1269	2322	4309	5031	9771	11553
																192		1790			9282												158	568	2040	1947	5526	6361	8124	11457
																72		2236			8032												199	625	1505	2758	4995	7489	9545	8737
																154		2765			9825												189	520	1171	3143	3244	4151	9296	11444
																105		3068			9039												192	501	1544	3149	4832	8676	9164	12918
																92		2383			11970												154	480	1301	3018	3846	7701	6492	11879
																121		3043			8744												174	738	1332	2844	5480	7069	9336	11058
																122		1984			9260												184	625	1352	3293	5282	4900	8045	10857
																195		3284			8492												195	619	1512	2318	4558	6380	9780	11384
																120		2313			9521												160	742	1231	2914	5681	4782	10275	10539
																87		1827			10584												164	666	1437	3142	4008	6693	9472	7950
																106		2238			6555												145	473	1274	2804	4784	5738	8109	11832
																80		2070			10259												195	562	821	2314	5540	6696	8405	12471
																275		2716			9698												173	526	1448	3211	6378	7240	7960	11691
																194		3191			9000												171	757	1339	2906	3884	7335	9319	11059
																62		1677			7841												187	520	1417	3022	4251	4966	6911	6607
																88		2193			9532												236	705	1291	2475	3939	5828	8075	8097
																155		2452			7885												128	516	1199	2290	3664	5679	7936	11677
																118		2486			8634												165	449	1188	3011	4408	4994	9669	7889
																164		3585			10050												147	545	1500	1350	5273	6593	9205	11417
																97		2080			8453												165	539	890	2284	4409	7440	10082	8642
																270		1758			10409												103	769	1270	2810	5952	7149	10030	8537
																199		1643			8961												171	635	748	2612	3631	8117	9362	12885
																143		3807			9405												181	527	1747	3025	3964	5796	8968	8803
																182		2854			9032												142	680	1414	2231	2583	5914	9603	11116
																71		2482			9452												172	517	1189	2693	4778	7088	7326	7505
																121		1618			9314												187	636	1125	2567	3957	6249	7566	5897
																91		1732			7598												121	653	1566	3052	5345	4133	8669	8691
																84		1905			8671												242	434	1313	3622	3843	8448	8193	12202
																192		3521			7605												177	722	1417	2821	4368	6736	9607	11527
																179		2120			9833												110	714	1755	2788	4393	8212	8290	10979
																109		2677			7537												222	652	1268	2727	4104	6627	9760	8242
																107		2017			8528												204	804	1582	3197	4681	9740	6356	10510
																101		2205			8968												178	775	1142	1732	3795	7421	7255	11396
																81		2420			6839												211	852	1339	2840	5710	7572	8343	11631
																162		2440			11481												234	609	1556	2865	4147	6768	6447	11288
																102		1801			10459												186	449	1160	3730	4121	5049	9910	10176
																201		3152			6377												157	492	1047	3118	3987	7632	7980	8989
																237		3334			7452												140	615	1073	1118	4691	7156	13091	10618
																173		2063			9566												160	670	1208	3531	3630	4597	9677	7668
																74		3878			7563												190	782	1363	1545	6075	4497	8221	11397
																126		2628			9394												209	654	1405	2118	4200	7762	8503	11337
																151		2443			9818												216	432	1349	2094	6479	4832	8449	11311
																70		2045			8965												164	630	1481	3306	3788	7660	12028	10768
																128		2833			6172												225	447	1778	2815	4411	5324	7202	9673
																62		2078			9570												201	751	982	3022	5095	5596	6881	9676
																95		2103			8880												233	579	1041	3201	4352	4627	9724	11269
																112		2667			7326												169	684	1583	2355	3936	9598	8388	12882
																229		1532			10183												171	383	1693	2688	5302	4066	10924	8503
																140		2110			8484												228	382	1778	2797	5684	4238	7684	10918
																225		1976			9934												121	675	1505	2884	4874	8718	12231	7506
																105		2671			10477												162	816	1590	3414	5463	8506	9663	12842
																152		3167			9134												209	490	1168	2968	4481	4812	7394	12656
																85		2584			7706												195	477	1408	3245	5526	5782	7944	7546
																143		2946			9727												204	544	1437	2707	4570	4054	10155	11339
																132		3431			8018												147	500	1276	3455	3354	4544	7949	12798
																144		2842			10954												207	462	1275	2988	3640	5486	8328	10329
																102		1580			10591												182	444	1775	2970	4726	5748	10128	7372
																153		3706			10077												182	712	1063	2272	4746	7205	8966	12118
																123		2736			11257												148	367	1521	1903	5928	7895	11581	9374
																167		2367			9793												208	706	1493	3273	4299	6916	7610	11225
																139		1854			9719												171	685	1205	2588	2495	6972	9603	11575
																176		3930			9717												164	585	1444	3363	4679	4879	7119	8088
																111		2420			7908												241	496	1332	2532	4244	6323	9991	10178
																195		1952			9249												194	683	1238	2921	5250	9240	8993	7379
																142		1786			8085												131	647	1405	2968	5034	7324	10743	11486
																218		2875			8454												201	462	1512	2355	4028	4912	13271	10570
																107		2457			8563												236	731	1011	3405	3062	5877	8054	8909
																139		3850			9856												170	803	1409	2939	3806	5626	10032	12016
																123		3453			7409												215	805	1509	2508	4311	8665	8702	11443
																74		2834			9134												149	667	1465	2698	5163	8426	10438	7973
																102		3587			8049												83	630	1418	2205	3864	6619	7787	10698
																78		2582			8878												227	449	1484	2529	5053	8740	7692	10589
																159		1916			6911												141	654	1436	2217	5771	6666	7954	879
																145		2321			6112												230	732	921	2990	1877	7158	11679	11057
																239		3129			6990												143	551	1234	3204	5463	9510	7443	10990
																168		2005			9783												169	454	1454	2707	3984	6112	10698	11360
																139		2141			9086												230	668	1412	2308	3884	6061	6952	10237
																177		2903			8486												94	489	1453	3175	4010	5330	8339	9787
																208		4151			8903												239	611	1595	3308	5222	4047	7580	14629
																133		2983			9274												186	622	950	2481	3840	7486	9009	11601
																150		2798			8783												186	556	1383	3141	4817	7126	11737	9986
																187		2003			7424												159	528	1803	3227	4120	7009	7510	11770
																108		1903			9108												205	680	1174	3192	5887	7010	8910	12497
																230		5484			10082												172	700	1662	2210	5169	7015	11292	11830
																244		2702			8156												124	814	1175	3642	5732	7934	6284	11443
																218		3289			9077												195	481	1193	2539	5567	5502	9925	7353
																168		1869			7120												194	706	1880	3586	5092	3857	9725	9317
																109		3061			9997												198	636	1604	3636	4610	6193	9456	13963
																193		2680			8907												166	494	1006	2410	4993	5714	11483	8836
																193		1929			9377												196	844	1228	3056	4106	7564	10343	7231
																150		3737			5754												227	565	1574	1895	6528	5498	12154	7985
																120		1474			8248												79	542	1071	3145	4176	5218	8500	9080
																142					9583												176	766	1495	1592	4380	3723	9725	13634
																173					10003												186	371	1410	2080	5212	6234	12359	11637
																106					9023												183	565	1431	3098	5561	5148	5907	7842
																100					10660												171	659	1119	3535	4195	8281	8007	9355
																124					8014												222	330	1362	2012	4696	8006	9106	9481
																135					9825												161	645	1340	3091	3671	4511	8626	7478
																106					10232												226	665	1038	2231	5264	6010	8402	12303
																73					10305												136	666	1036	2913	5240	6194	11856	11254
																99					9341												208	525	1825	3469	4585	5282	8219	7690
																256					8816												100	419	1509	1139	6123	7780	8618	9647
																120					9209												216	295	1257	3127	3698	8698	11566	12251
																135					10782												232	495	1224	3003	5608	5522	9636	12199
																88					8587												162	454	1167	2005	5662	4787	10532	12333
																115					8389												167	769	1400	3321	4745	5847	8316	10757
																148					10245												215	589	1506	2183	4886	7714	9837	11443
																227					9076												189	788	1538	2994	4188	5878	9699	12660
																94					10322												136	720	1464	3304	4606	6835	12225	11653
																118					7065												210	618	1481	3342	6315	5849	7970	12284
																224					8235												185	692	1437	2066	5667	8070	9015	10706
																168					10028												185	545	1192	2369	4704	4644	8384	12014
																167					10087												136	643	1305	2896	4652	5984	9443	10474
																195					8186												159	438	1166	2135	3803	6453	6537	8034
																209					9988												108	548	1441	2235	2872	7509	12675	7357
																90					7598												201	388	1820	1908	3546	7072	9008	11789
																75					9961												130	473	1902	2704	3807	5578	8635	10788
																133					9083												227	620	1236	2004	4056	6981	10110	14561
																180					9189												124	705	1256	3907	3447	9323	7117	12127
																143					8423												203	644	977	3231	4602	5959	11781	8305
																195					8520												115	367	1181	3015	4972	4110	8599	12225
																83					8903												158	596	1178	1683	3944	5390	6639	11639
																163					8025												139	696	1076	2394	4789	7455	9633	7464
																118					9266												133	661	1193	3353	3862	6229	8603	12586
																142					9459												155	659	1308	2788	5206	5163	11017	11986
																170					8104												139	680	1075	2815	5763	8451	8461	8628
																283					9871												134	583	1862	3011	5250	7316	8235	12138
																67					10382												229	671	1494	2801	5373	5038	7079	8866
																247					8270												186	477	1853	2010	3892	5355	8412	7136
																188					9326												246	685	1268	2682	5103	7166	9488	8466
																150					6923												240	656	1267	2751	5141	5281	6010	11922
																138					9360												192	504	1474	3028	3261	6530	7023	8869
																167					10238												135	609	1278	2968	4266	7355	9165	10547
																100					8384												237	686	1258	3140	2998	5068	7688	11647
																161					7466												190	596	1531	1479	5358	4043	7507	10828
																97					9845												91	628	1645	2489	5379	4906	10062	12239
																183					8850												138	655	1842	3503	6584	5446	8573	11455
																91					10429												188	607	1422	2004	5169	8284	8579	9941
																162					8702												183	572	1606	3362	3898	3540	9312	11747
																106					8992												173	584	1391	3179	5080	5791	6731	11543
																99					8610												163	636	1210	1942	4968	6866	9220	9497
																102					8993												193	684	1705	3623	4967	4378	6092	11933
																81					8133												60	756	1906	2132	3587	6698	11590	11876
																160					8666												200	745	1469	2831	5275	9225	10051	8860
																105					8321												131	496	955	1936	3536	4625	8734	11177
																118					9587												160	506	1417	2735	3363	6350	6984	10915
																286					8672												241	683	1088	2495	4135	5827	10217	9344
																99					8133												179	692	1544	3649	4254	7673	7450	8761
																139					9213												167	670	1450	3348	4568	6913	11095	9524
																170					9053												215	578	1375	3294	4945	6265	11736	10229
																129					7721												107	610	1508	3353	5408	7660	9990	10480
																196					8602												193	660	1253	2882	3336	7709	11597	10863
																169					6961												167	615	1194	2560	2716	5349	6921	12755
																71					8991												257	668	1582	2638	4293	4508	12041	11414
																202					9413												156	637	1279	2393	5544	8473	7299	12703
																117																	171	739	1178	2875	3988	5119	11370	10905
																85																	110	574	1337	1763	4958	4038	11631	12029
																163																	85	543	1414	3194	5237	9117	10387	10254
																100																	223	522	1809	3847	5169	5274	9469	10075
																148																	236	685	1178	3372	4971	7523	9310	11601
																191																	241	457	1305	3048	5300	5275	8303	12663
																179																	160	684	1601	3282	5676	4479	7703	11168
																80																	153	603	1460	3172	3277	4580	9560	9219
																204																	149	561	1344	2640	4502	7215	10011	9506
																84																	183	553	1168	3375	5043	7799	11861	12321
																197																	108	684	1069	3187	6034	9449	8339	11147
																145																	211	614	1926	3341	4498	6323	8942	11784
																102																	90	648	1494	3192	3386	6009	9763	7719
																133																	162	674	1499	2868	5264	7732	11583	14623
																160																	232	718	1235	2468	4527	6348	8537	13141
																116																	212	518	1676	2902	4637	7412	11419	12505
																86																	166	567	1422	3482	5487	9810	9680	13405
																123																	142	574	1072	2135	4402	7239	7330	11724
																145																	205	611	1578	3418	4134	6337	6497	8434
																111																	258	777	1118	2717	4319	9181	9555	12448
																67																	116	672	1434	2480	3768	6916	6198	8488
																84																	57	667	1305	2991	5245	5883	8135
																231																	191	772	1423	3782	5199	10983	8307
																107																	172	494	1378	2164	4033	7504	7324
																115																	238	662	1285	2901	4566	7180	8206
																59																	180	542	857	2960	5243	7691	6711
																93																	97	753	1815	3064	5450	7120	10192
																93																	247	512	1589	2717	4009	5068	9915
																116																	148	595	1564	3323	4589	6841	10177
																120																	238	626	1555	2288	5645	6911	9295
																164																	220	542	1460	2400	3421	5627	8306
																131																	130	586	1095	2159	4227	8647	7685
																146																	248	652	1108	3262	4990	9692	6292
																207																	252	503	1314	1947	5100	4936	8508
																144																	161	490	1665	2306	4399	6116	7370
																104																	198	517	1218	2259	3610	9534	6187
																114																	171	345	1362	2292	4361	3727	9382
																141																	180	610	1266	3366	4955	6791	9226
																214																	197	500	970	2224	4313	6647	7929
																210																	193	516	1338	3128	5107	6106	11069
																																	147	738	1372	3652	4018	5673	8154
																																	229	469	1556	3007	4606	9882	6848
																																	139	594	1461	2950	4222	9339	7573
																																	146	644	1522	2366	5019	5146	6913
																																	181	593	1275	2671	4098	5552	4893
																																	182	584	1209	3678	4272	6375	11637
																																	163	505	1865	2279	3990	5329	10388
																																	163	754	1689	3150	4958	4505	8570
																																	132	745	1400	2381	4083	6662	9457
																																	91	405	1583	1663	5029	7442	8407
																																	146	494	1445	2598	2530	7145	7917
																																	116	786	1833	2856	4792	8598	6332
																																	163	615	1606	2700	4827	7746	9456
																																	168	616	1209	1957	3710	7817	7238
																																	257	598	1562	2989	5117	6845	10056
																																	237	549	965	2824	3138	10866	10968
																																	105	756	1405	2264	3843	7108	10850
																																	150	599	1734	3377	4250	5401	11091
																																	179	563	1487	1944	4325	6592	7886
																																	249	597	961	3617	4826	8302	7239
																																	206	708	1067	2394	4305	5695	8910
																																	193	590	1457	3759	3799	7052	10720
																																	248	563	1431	3580	5758	6070	7235
																																	153	616	1031	3131	4410	6414	5146
																																	109	615	1930	2076	5198	6890	6301
																																	153	408	1897	1532	2968	8310	7971
																																	112	577	1398	3377	5485	7416	7476
																																	158	590	1767	2386	4049	5871	8857
																																	162	558	1559	3156	4912	6729	7683
																																	163	652	1698	2108	4531	5347	6343
																																	213	710	1281	2784	4364	7297	6115
																																	165	595	1158	3370	4642	4844	10315
																																	246	385	1396	3205	5275	5432	7655
																																	80	321	1432	1686	5182	6701	8199
																																	148	533	1678	2443	5018	5915	8952
																																	249	602	1606	3854	5202	5054	8731
																																	221	555	1566	2623	4157	6382	11283
																																	151	680	1460	2054	3811	5098	11102
																																	192	640	1630	2872	2876	8696	10475
																																	124	386	963	2194	5715	6329	6507
																																	131	503	1540	2045	4175	9956	9528
																																	133	428	1736	3173	3750	6972	7120
																																	207	452	1643	2242	3201	9464	10999
																																	133	631	1565	3011	4540	7001	12338
																																	251	492	1311	3506	5078	6933	9389
																																	188	549	1318	3934	3297	6554	7716
																																	239	560	1114	3090	3706	6382	5243
																																	235	640	1430	3055	4435	6885	10199
																																	169	591	1661	2016	3166	4765	6218
																																	109	561	1417	1988	4565	3431	6268
																																	122	385	1187	3654	3779	8223	5821
																																	111	679	1202	2221	5053	6705	7218
																																	179	529	1380	2826	4631	6449	7033
																																	125	495	1530	3242	4059	5770	6177
																																	209	692	1508	2943	3981	8310	7898
																																	211	624	720	1963	4359	8363	9312
																																	182	690	1739	2162	4195	5928	6469
																																	140	387	1426	2288	4535	9554	7169
																																	236	471	1240	3696	3616	7034	10271
																																	185	534	1549	2851	4549	6422	9927
																																	145	567	764	3546	3480	7480	7681
																																	145	646	1440	3299	4393	4887	11058
																																	171	511	1586	2719	5098	4820	6919
																																	251	589	1116	2898	4694	7251	7150
																																	140	570	1396	2390	4194	6693	8470
																																	102	584	1124	3022	3651	8697	8800
																																	176	554	632	3241	3614	4382	5441
																																	92	647	1129	2267	3370	5659	10234
																																	79	446	1385	2555	3379	6942	9516
																																	159	661	1287	3091	4935	5323	9113
																																	199	621	1521	2683	3660	7680	8175
																																	126	726	1518	2942	2359	6600	6922
																																	126	498	1699	2135	5188	6816	6979
																																	151	648	1142	2875	3183	4764	9034
																																	173	549	1236	2906	6200	4647	10159
																																	212	535	1196	3123	3671	6084	9037
																																	137	460	1286	2717	4289	4328	6696
																																	142	719	1406	2667	3526	4884	9204
																																	186	604	1319	2682	4848	5446	9148
																																	76	516	1505	1834	4403	6166	6173
																																	115	642	1003	2165	4234	5059	8152
																																	213	704	1586	3099	4088	6476	6879
																																	187	590	1336	3263	4488	9155	7221
																																	190	634	1602	2925	4213	4485	9747
																																	149	582	1589	2939	5543	3897	7453
																																	136	585	1498	3228	3552	6260	7612
																																	121	518	1804	2556	3935	9340	10907
																																	106	580	1223	2649	3721	7978	10547
																																	113	604	1369	2449	3648	3730	9854
																																	173	544	1347	2293	3448	6205	10372
																																	226	569	1204	2756	3479	8059	6104
																																	98	434	1381	3354	6174	8512	6615
																																	149	552	915	3532	4351	6540	6954
																																	71	606	1559	2153	5089	7337	10208
																																	137	579	1142	3639	4600	6415	7884
																																	133	490	1429	3363	5996	4130	10343
																																	186	538	1394	2545	5123	6803	7450
																																	206	589	1505	2782	4173	6609	10002
																																	220	568	1599	2632	3831	9513	7302
																																	196	484	986	2912	3027	5456	7332
																																	119	519	1172	2565	3266	6736	8841
																																	178	453	1288	2285	4408	7780	8724
																																	102	763	1411	2846	5824	4457	7238
																																	100	662	1300	1968	5846	6453	7453
																																	182	503	1428	2457	3161	7410	6813
																																	172	463	1613	2217	3640	7542	7206
																																	122	635	1501	3208	4109	5976	9543
																																	161	756	1455	2879	4438	5752	7547
																																	152	784	1480	1793	4329	6851	9812
																																	103	343	1265	3118	2993	7418	11038
																																	175	734	1311	2565	4305	5387	6374
																																	237	497	1397	3367	4176	7226	9963
																																	189	499	1370	3046	3237	6532	9737
																																	107	565	1372	2785	4126	7502	8346
																																	145	602	1311	2547	3717	9245	10210
																																	177	684	1204	3016	3224	5187	7831
																																	191	611	818	1822	5061	5336	5592
																																	77	637	1576	3239	5334	5434	6848
																																	119	548	1419	2137	4340	7983	8660
																																	147	600	816	2733	3544	5680	7957
																																	257	535	1519	3026	4136	5016	9463
																																	187	484	946	2066	3468	6577	9793
																																	142	567	1469	2914	5222	5011	7165
																																	71	667	898	2710	3882	5900	6614
																																	154	453	1249	2595	3477	3861	9029
																																	100	631	1382	2055	3944	5435	8897
																																	163	629	1234	2816	3206	5921	9759
																																	211	436	1403	2148	4282	8809	8844
																																	177	541	1110	3013	4534	5604	9751
																																	173	498	1366	2693	3701	7671	9856
																																	168	664	1327	2792	4230	5820	9963
																																	117	532	1432	1890	3581	5277	9811
																																	126	679	1269	1671	4362	5835	7461
																																	69	578	1292	2280	4038	7411	7488
																																	140	592	1169	3213	3886	5562	10249
																																	170	648	919	3565	3219	6555	10767
																																	78	439	1722	3274	3273	7437	10764
																																	209	451	1231	2839	4322	6070	9726
																																	119	684	1224	2893	3796	5108	9492
																																	193	690	2096	2183	3560	7714	7759
																																	193	427	1235	3307	6020	8269	9755
																																	249	657	1544	2600	3811	6484	6989
																																	173	738	1492	3175	3793	6478	9849
																																	65	541	1555	3111	4637	6530	8131
																																	173	492	1291	2647	5557	6520	7558
																																	190	519	1514	2289	3957	3983	9210
																																	80	584	1203	2033	4241	6070	7405
																																	176	653	1661	2227	3196	6681	7517
																																	168	566	1229	2504	3135	6429	9922
																																	190	438	1471	3274	3696	5270	10069
																																	61	586	868	2176	3627	9260	8769
																																	169	550	1451	2548	3773	7538	8639
																																	168	502	1309	2595	5259	6583	6355
																																	61	682	1162	3325	4268	5601	10304
																																	129	561	1443	2887	5090	5587	6873
																																	188	607	1720	2354	4073	5666	8842
																																	179	385	740	2386	4671	5830	6427
																																	141	615	1267	2974	3295	4792	8229
																																	144	505	1542	2394	4252	6153	11812
																																	267	621	949	3045	4680	4909	10424
																																	212	544	1871	2933	4233	4250	10802
																																	181	562	1528	1782	5120	6271	5712
																																	186	623	897	2549	4415	6572	10156
																																	167	637	1242	2668	4154	4127	9736
																																	154	630	1112	2645	4136	7608	10079
																																	204	574	1518	2951	4312	8564	8624
																																	186	390	1394	2465	5648	4005	10499
																																	120	557	1415	2068	4154	4880	9377
																																	227	449	1369	2637	5546	8017	8692
																																	188	415	1395	2356	4248	7338	6653
																																	114	487	1619	2771	3294	5841	7851
																																	135	538	1219	2922	4075	7650	6781
																																	141	411	1857	1882	2906	5899	9217
																																	203	540	1412	2555	4749	6664	7741
																																	185	539	1101	2645	4630	4797	8361
																																	68	492	914	2552	3996	6138	10459
																																	236	529	1489	3500	5178	5957	14465
																																	149	643	1438	3548	4951	7212	10627
																																	256	684	1170	2604	5214	7280	7479
																																	226	541	1120	2546	4674	7135	11008
																																	154	354	1129	2602	5427	7953	11008
																																	187	610	1310	2839	4965	8307	7063
																																	92	560	1086	2961	3194	4805	8485
																																	83	433	1768	2825	3535	5730	8138
																																	131	513	1089	2788	4068	6616	8460
																																	202	585	1226	2874	4239	6285	6891
																																	183	419	821	3018	3949	5996	9878
																																	149	506	1314	3186	2926	6825	8169
																																	147	727	1427	2395	3546	8231	10791
																																	159	439	1737	2203	3752	4111	10855
																																	188	386	1164	2868	3323	7948	8804
																																	193	574	1350	3615	3597	8458	10901
																																	210	685	1439	1990	5401	5766	8271
																																	261	649	1517	3053	4933	7894	6434
																																	166	585	1124	2801	5086	5940	10054
																																	87	495	1333	2979	3711	6160	8546
																																	187	605	1480	2099	3601	5637	10216
																																	121	369	1859	2528	4024	5312	8489
																																	101	386	1063	2817	4088	5080	9841
																																	143	585	1110	1877	3087	6525	6326
																																	186	649	1184	2671	4890	6111	8878
																																	164	623	1228	2305	4608	5878	6211
																																	127	659	1433	3158	3787	7957	9181
																																	145	685	1266	3229	3170	5057	9195
																																	190	539	1404	2182	3619	6726	8086
																																	208	632	867	1325	2560	7271	8848
																																	144	526	1933	2737	5060	5334	8889
																																	124	540	1116	2570	5285	6394	10401
																																	182	668	1233	2090	4530	4960	9039
																																	69	586	1430	3104	5606	3759	7730
																																	196	364	1085	2928	3513	4468	8852
																																	180	683	898	2035	3625	5809	9364
																																	127	556	1081	2785	5059	6161	9284
																																	125	603	1277	2563	5263	6429	9496
																																	146	572	944	1952	4123	3943	7922
																																	215	468	1141	2556	3631	7337	9632
																																	189	559	1679	2214	4567	6087	10756
																																	130	442	858	2735	3858	5046	8467
																																	138	450	1263	2564	2752	4561	12222
																																	170	686	1376	3449	2669	4790	9996
																																	160	780	1690	3143	4192	5496	9033
																																	163	619	1110	2259	5327	6053	8077
																																	61	572	988	1862	4620	9157	9186
																																	104	557	1196	1938	4576	6828	8788
																																	133	561	1245	2303	4028	6237	7193
																																	142	532	1511	1831	4082	5796	10450
																																	93	329	1493	2921	2353	6930	9606
																																	138	591	1217	1164	3829	3908	8835
																																	179	688	1244	3019	3449	3701	10824
																																	189	649	1470	2824	3526	6060	8118
																																	263	528	1307	2915	4287	5804	11058
																																	84	476	1229	2119	4603	4625	10083
																																	257	727	1218	2938	4774	7154	6749
																																	203	592	1126	2263	3910	6267	10175
																																	223	581	1349	2181	3609	4714	9383
																																	143	597	883	1937	3362	5483	7314
																																	89	414	1644	2543	4554	6400	8859
																																	176	724	1172	3179	3799	3926	11745
																																	141	625	1304	2202	3468	6321	8188
																																	146	577	1707	3456	2891	5504	9918
																																	245	302	1280	1803	3850	3296	10990
																																	140	714	1242	2612	3590	5203	10683
																																	199	708	965	2678	2062	7402	7927
																																	180	326	1296	2451	4266	6119	10147
																																	200	592	896	2845	3567	5479	8166
																																	219	673	1272	2469	4020	6305	9458
																																	172	624	1552	2522	4711	5425	8993
																																	153	380	1052	2564	3994	6962	6463
																																	270	573	1305	2795	4642	5977	6866
																																	209	391	1475	2114	5658	6398	11183
																																	88	689	1626	2506	3417	6977	6945
																																	112	673	1230	1697	4552	8255	5587
																																	156	379	1201	2621	4731	6693	8018
																																	118	531	1327	2719	4038	4772	7928
																																	231	496	1406	1588	5124	8089	7545
																																	128	336	1553	3222	3645	7961	8690
																																	159	637	1450	2854	3888	5841	10035
																																	116	645	1226	2635	2869	8383	6772
																																	209	441	1350	2768	5932	5487	9043
																																	169	476	918	2500	5120	4862	10581
																																	120	697	1232	2206	4877	6459	7173
																																	186	574	1459	2129	5379	9033	12353
																																	93	646	1292	2106	4266	6949	8660
																																	172	707	1303	2562	4498	9326	9269
																																	193	614	994	2865	4878	9241	9696
																																	269	377	1210	2432	5085	6286	7651
																																	175	670	1405	2678	2605	5475	7047
																																	185	587	963	3067	5201	8401	8584
																																	213	609	1398	2175	5149	5445	7047
																																	233	670	1458	2347	3910	4823	7746
																																	238	377	1485	3103	4781	4903	13229
																																	243	601	1364	2242	3336	6228	6976
																																	68	705	1566	2230	2912	6762	8966
																																	124	360	1311	3345	3263	7264	10440
																																	218	456	1041	2631	4533	8285	9629
																																	141	431	1393	1951	4897	6555	7586
																																	152	372	1380	3060	5213	6821	10512
																																	175	538	1243	3065	2939	3830	9851
																																	114	587	1147	2205	4626	7016	9450
																																	173	546	1292	2197	3515	7857	12076
																																	214	499	1274	1922	4662	7280	7964
																																	179	436	1455	2767	3848	6599	9362
																																	186	753	1403	2192	3285	6421	7389
																																	134	530	1431	2344	3598	5868	10295
																																	165	538	1650	3323	4241	6296	11133
																																	234	443	1262	1944	4822	4396	7954
																																	185	694	1553	2572	3380	4440	7766
																																	209	535	1508	4424	5748	6563	10125
																																	184	618	955	2025	4726	6338	6115
																																	234	587	1230	2201	3081	7146	8136
																																	77	603	1224	3182	4649	7749	7923
																																	240	488	1045	2226	3839	6028	6716
																																	84	532	1230	2209	4199	8466	9862
																																	115	533	865	2740	4340	8338	8848
																																	102	616	1216	2816	3960	4047	6755
																																	188	561	1031	2761	4554	6954	7723
																																	191	399	1020	1831	3859	8443	9889
																																	122	539	1237	2484	4062	6421	7320
																																	190	606	1465	2457	4389	6330	9444
																																	137	462	1310	2032	4055	5634	7054
																																	100	595	1331	3052	2942	4971	8867
																																	171	523	1276	1395	5145	5455	8933
																																	208	605	1518	2512	4678	7264	10337
																																	76	743	1281	3213	5701	6686	9047
																																	111	478	1326	2377	4499	8228	8047
																																	172	548	1514	3268	5226	6049	9159
																																	108	524	1212	2792	4112	3788	9547
																																	186	609	1341	2598	3971	10089	9182
																																	157	591	1203	2495	3919	7344	8467
																																	128	395	1429	2515	3029	5657	10143
																																	149	467	1234	3448	4839	6123	9357
																																	182	616	1345	2248	5197	4685	7468
																																	169	484	1197	2937	4728	7845	9034
																																	249	467	1234	2488	4173	5955	8672
																																	150	558	1256	2500	4523	8119	8638
																																	107	534	1455	1868	4831	7522	11258
																																	164	641	1389	3125	3372	4077	9361
																																	189	355	992	2724	3718	4983	10194
																																	227	705	1291	3020	5165	3978	8696
																																	133	663	1194	2182	5133	7349	10519
																																	178	650	1514	2377	4148	10233	8556
																																	151	645	1219	2930	5212	7173	6985
																																	199	477	1245	2396	4668	7436	10612
																																	212	645	1633	4305	3402	7964	7801
																																	94	580	1203	2526	4390	7186	6146
																																	155	473	1658	3136	3347	4807	9238
																																	107	418	1226	1934	3450	5391	8521
																																	93	423	1627	2243	4517	7004	6745
																																	177	573	1257	2327	4810	4977	8703
																																	158	523	1442	2296	4001	4806	9250
																																	221	374	1237	2898	3011	8184	9054
																																	107	547	1374	2684	3838	5855	8614
																																	141	595	1113	2671	5093	7033	8320
																																	67	637	1494	2554	3785	6914	7342
																																	253	653	1656	2780	4229	4891	8925
																																	138	570	1366	3611	5180	5404	7232
																																	149	660	1278	2874	4006	5665	7583
																																	188	385	964	3388	5130	4664	8623
																																	166	661	1177	3325	3332	5575	8671
																																	138	433	1450	3154	5237	5653	8558
																																	169	528	1659	3023	3820	4744	9171
																																	158	588	1232	2108	4902	6115	8685
																																	150	760	863	3233	4409	5639	9349
																																	183	756	1203	3641	6253	7574	11005
																																	107	421	1199	2536	3962	4595	10598
																																	109	580	1030	2128	3661	8594	6896
																																	154	533	1090	2491	3760	5093	10396
																																	113	602	1257	3239	3619	7240	8790
																																	95	572	1123	2694	4174	6481	8222
																																	237	491	1506	2356	4231	4389	7916
																																	122	407	1637	3303	4051	6515	9092
																																	178	508	1160	3138	3154	7483	10493
																																	115	461	1161	2906	4783	5569	7331
																																	166	604	1249	2412	3730	7217	10073
																																	193	439	1155	2532	4459	6650	9615
																																	148	598	863	2778	3394	5016	8973
																																	171	486	1439	2684	3976	4727	8366
																																	76	676	1255	3303	3559	4164	7214
																																	189	607	926	2091	4240	7796	8028
																																	160	611	1160	2359	3917	5426	9293
																																	179	624	1311	2710	4163	6964	10219
																																	109	529	1271	2713	4994	7005	8996
																																	104	708	1505	2334	3820	7319	10113
																																	167	708	1221	2253	4067	4522	10732
																																	142	400	1385	3242	3121	7039	7025
																																	157	649	1246	2727	4605	8225	8901
																																	196	295	996	2619	4015	6368	10232
																																	185	337	1272	2032	4918	7025	9686
																																	164	557	998	3197	3742	8815	9067
																																	96	571	1020	3094	3500	6575	7526
																																	145	590	1478	3194	4652	6271	9918
																																	157	608	1408	3096	3948	8061	10639
																																	134	584	1549	3021	2565	5673	10062
																																	190	591	742	3001	5068	5620	6891
																																	70	619	1260	3069	4063	4900	7815
																																	86	475	1089	3552	3672	8001	6781
																																	181	629	1656	1860	3439	6891	6573
																																	227	614	1265	2522	3333	8198	10148
																																	170	526	1283	1944	5225	6061	11198
																																	136	593	1324	1893	4743	6735	10354
																																	187	681	1281	2746	3956	7443	6948
																																	153	301	1258	2661	3771	7170	10344
																																	95	499	1104	2340	2916	7141	7842
																																	107	637	1284	2640	6090	7034	7496
																																	117	523	1592	3397	3296	4578	7451
																																	140	642	1096	2351	3984	4266	5498
																																	154	527	1327	2862	3646	6558	7722
																																	151	453	1173	3547	3106	6646	6466
																																	165	618	1529	2205	4004	5988	6864
																																	138	308	1309	2939	4217	6580	9989
																																	115	597	1232	1211	4962	7546	6943
																																	159	577	1587	3118	3103	7882	9441
																																	167	388	1216	2223	3904	7034	6330
																																	129	653	1274	3214	4437	6410	8016
																																	143	622	1427	2590	4542	6276	9402
																																	125	577	1577	1805	5130	6100	7621
																																	124	470	847	2675	4316	7065	8069
																																	227	596	1550	2738	4733	7611	7498
																																	256	419	1256	3010	3775	6671	8153
																																	184	578	1070	2097	2844	5241	10524
																																	249	287	1332	1479	3508	3871	9527
																																	240	558	1027	2832	3776	5665	6303
																																	175	720	990	1783	5648	6395	11448
																																	187	532	1224	2171	4534	7019	9887
																																	191	650	925	2468	3304	5825	6771
																																	186	515	1265	2431	3138	8730	9460
																																	140	432	1084	2985	3110	5889	9941
																																	161		1565	3365	3133	5262	8122
																																	157		1090	2595	3149	4308	8242
																																	147		1068	1680	3981	5787	8827
																																	138		1133	2350	3651	4972	9583
																																	168		1260	2611	2670	4548	8236
																																	104		1122	2174	3728	5954	6785
																																	96		1002	2372	4851	4423	7011
																																	136		1485	2582	3928	3820	7126
																																	109		1142	3284	3202	6584	9948
																																	229		966	2805	3738	9034	6261
																																	137		1372	3211	5107	6832	7667
																																	165		1140	2481	4395	5492	9151
																																	144		1294	2972	4775	6514	6958
																																	259		1291	2477	3283	7095	9208
																																	137		761	3170	3850	6232	8826
																																	130		1431	2970	4213	6087	7755
																																	168		1005	2751	4689	4645	7429
																																	155		1600	3284	3495	3627	8316
																																	99		1515	3241	4445	7146	6224
																																	239		1031	3197	4031	7232	7805
																																	242		1309	2596	5787	7562	9003
																																	140		1158	2141	4173	4503	10086
																																	174		874	2499	4295	7074	8301
																																	176		1597	1873	2638	7515	7487
																																	106		1000	3030	3210	4502	8953
																																	133		1249	2092	3700	3726	8955
																																	83		863	2031	4582	6153	8619
																																	271		1322	3397	4204	6653	7434
																																	158		1305	3371	3601	3326	8760
																																	176		1090	3250	3242	6429	9244
																																	157		1369	2786	3429	8992	8762
																																	162		1187	2943	4727	6525	9290
																																	81		1066	2717	3414	6521	6139
																																	93		1279	2275	5522	3297	9187
																																	208		1257	2420	3474	7178	8962
																																	210		1387	2346	4832	6064	8286
																																	147		1388	2445	4432	5803	7887
																																	156		1163	2695	5722	7442	10489
																																	78		1314	2452	4766	5608	9738
																																	91		1098	1977	4080	7100	8039
																																	211		1218	2265	4861	8561	8893
																																	222		1434	3023	4735	4037	8813
																																	136		1560	3414	3446	5186	7538
																																	94		984	2626	3912	6967	8338
																																	192		1183	2823	4321	7076	8162
																																	76		1193	3050	4120	5209	9545
																																	137		1102	2947	4089	7744	9912
																																	97		845	2670	3559	5949	8383
																																	121		866	2464	3610	6126	8375
																																	163		1220	1424	4773	6986	8622
																																	213		1401	2775	3100	6318	7174
																																	86		1164	2703	4480	4307	8756
																																	123		1177	2439	4070	7955	12628
																																	159		1308	2975	4752	7106	9548
																																	151		1090	2538	3078	5343	7818
																																	157		1011	3052	4934	6261	8163
																																	93		1585	2758	4503	6550	7748
																																	156		1052	3064	4528	4717	7841
																																	122		1137	1620	3319	6048	7210
																																	90		1010	2638	4584	6723	9992
																																	219		1362	2096	3959	7664	9769
																																	169		1288	2655	4500	5889	9625
																																	101		1117	2349	4703	7100	7092
																																	184		953	2825	4187	8897	9226
																																	201		1558	2547	4020	6133	8911
																																	84		1352	2399	4240	7278	9866
																																	74		1526	2792	3818	7951	8780
																																	170		1415	2213	3765	4991	10592
																																	112		1627	3049	4715	8692	8281
																																	107		598	3009	3878	6137	8576
																																	124		1343	2695	5242	5234	10137
																																	166		1282	2106	3883	7351	7540
																																	280		1619	2047	4118	4786	9965
																																	185		1337	3413	3539	7236	9258
																																	106		1313	2349	4049	6050	8631
																																	87		1039	1761	4184	7233	9604
																																	168		789	2495	3654	8089	6972
																																	121		1408	2249	2569	4485	7118
																																	183		1200	1638	4833	5739	8521
																																	81		1371	2727	3089	5964	10972
																																	155		1209	2642	3868	4920	9342
																																	232		857	2660	4441	6312	9651
																																	153		1494	2223	3727	6212	7165
																																	171		1292	2347	4527	4027	6659
																																	270		1350	3468	4598	4210	5604
																																	198		1360	2869	4227	4777	7188
																																	116		876	2136	3576	6493	9761
																																	172		867	3465	4245	5452	7051
																																	185			1998	3461	5525	7765
																																	80			2069	4250	5927	8387
																																	121			1865	3206	8653	9327
																																	180			2634	3127	8602	9907
																																	88			3541	4588	6331	9291
																																	135			2173	2999	7228	7587
																																	155			3039	3106	8014	9357
																																	151			3116	4153	5133	9243
																																	139			2947	3373	7125	9025
																																	165			1770	3788	8224	7701
																																	91			2607	3821	7977	10062
																																	196			2480	3713	4614	5501
																																	189			1754	4254	6772	8005
																																	182			2176	2954	5718	8784
																																	220			2487	4003	6677	6859
																																	158			3111	4854	7390	8172
																																	177			1847	4697	7956	10019
																																	113			3084	2741	4362	7865
																																	157			3001	4552	7025	6955
																																	145			2825	4145	4495	7493
																																	255			3603	4204	6708	9511
																																	95			1439	2240	4892	7151
																																	175			2761	4146	7475	9382
																																	167			2698	3072	4265	9721
																																	154			2889	3379	6997	7825
																																	101			1887	3686	4953	8221
																																	90			2879	4584	8040	8604
																																	75			2839	4866	3495	8469
																																	215			2501	3788	6975	8143
																																	150			2921	3092	4019	7223
																																	112			1536	3839	4634	8776
																																	219			2237	3541	7278	6789
																																	124			2502	4349	7139	8064
																																	94			2957	4933	6080	9032
																																	165			2828	2752	5896	8115
																																	113			2281	3923	3705	7900
																																	201			2630	3904	5912	7641
																																	171			2662	3244	4332	10731
																																	216			3342	4214	4938	7255
																																	89			2497	3557	5912	8557
																																	108			2337	5567	6478	7979
																																	116			3285	3312	5059	6995
																																	95			2040	3255	4922	10647
																																	126			2652	4244	6804	7199
																																	157			3037	4163	6565	9953
																																	118			1665	3216	7382	9221
																																	241			2870	2228	3808	8175
																																	109			2256	4400	5018	8272
																																	101			3411	3715	7158	8401
																																	180			1697	4099	5264	8520
																																	194			2259	3782	6609	10464
																																	153			2532	4117	5946	6830
																																	181			2151	3303	5394	9010
																																	170			3393	4369	5567	7010
																																	101			3026	3599	6247	9452
																																	163			2747	3795	5822	7819
																																	201			2714	4648	7201	6326
																																	147			3137	3476	4884	8031
																																	154			2321	3786	7665	6702
																																	227			1908	5034	7156	7592
																																	161			2745	3309	4956	9244
																																	127			2356	3261	4862	9061
																																	215			2816	4242	5320	10386
																																	207			2380	5353	5800	6552
																																	232			2160	2924	4776	8323
																																	106			2976	3757	8393	9401
																																	195			1803	3642	4758	9954
																																	134			1890	4706	5988	7536
																																	201			2370	2825	6618	7980
																																	221			2972	4676	6895	9496
																																	154			2873	3679	3889	7508
																																	159			2349	3117	6081	9577
																																	113			2762	3300	5401	6992
																																	184			1691	3796	6066	6826
																																	103			2363	4453	5465	11176
																																	225			1870	4216	7386	8897
																																	87			2862	4796	7055	6854
																																	205			2481	3779	4946	5808
																																	220			2195	3841	6907	7310
																																	119			2285	3019	7217	8393
																																	153			2761	3801	5194	7934
																																	169			2130	3705	5139	7899
																																	154			3074	4170	3826	7897
																																	256			1579	4348	6763	8148
																																	156			1903	4201	5533	8427
																																	131			2985	3429	6063	9151
																																	124			2299	3968	5299	10526
																																	151			2268	3552	7102	10634
																																	160			2294	3399	5432	10260
																																	102			2319	3631	7591	7939
																																	174			2741	4588	6136	9897
																																	160			2765	5063	6460	8255
																																	120			2341	4723	5850	8685
																																	125			2645	3058	5083	8004
																																	96			2035	2526	8873	7378
																																	80			3169	3031	4551	6735
																																	183			2977	4007	7062	9053
																																	127			3320	4929	6068	8422
																																	211			2682	4850	5857	9092
																																	133			1457	3297	7408	7802
																																	163			2036	3654	6521	8204
																																	158			2549	4993	5193	8007
																																	178			3442	5335	5430	6633
																																	171			2691	3686	5595	6810
																																	101			2233	5120	5086	8033
																																	145			1571	3852	8517	9432
																																	172			3418	4332	5923	7031
																																	121			2936	3862	4627	8497
																																	140			2991	3527	5305	8205
																																	132			2999	4357	6246	6884
																																	206			2439	4020	7959	8546
																																	167			3468	4804	7272	7541
																																	174			2490	4014	5324	10502
																																	134			2856	4731	7049	10803
																																	266			1932	5018	5395	8423
																																	184			2435	3034	5451	6893
																																	65			2950	2812	6614	7182
																																	97			2011	3706	7167	8271
																																	148			1755	4256	6434	7331
																																	213			2279	3720	5542	12419
																																	123			2281	5494	5458	9353
																																	161			2100	4025	8140	6969
																																	190			2981	3462	5985	9085
																																	105			2210	4116	8009	9668
																																	174			2605	4073	7682	6940
																																	89			2620	4328	4778	7012
																																	195			2922	4484	7714	7031
																																	75			1782	5134	3429	7557
																																	106			3314	4220	6067	8531
																																	177			3245	2866	5269	7003
																																	222			2578	4013	5010	7133
																																	179			2776	3044	6605	9378
																																	207			2230	4066	6843	11268
																																	139			1925	2724	6362	8852
																																	244			2422	3634	6230	8412
																																	117			2227	3805	7314	6507
																																	96			1793	4797	5025	9244
																																	148			2571	2805	7477	3884
																																	158			2619	4759	7401	6666
																																	124			2084	4560	6140	11197
																																	195			2493	3042	4568	9737
																																	210			2512	3735	4478	10316
																																	118			2647	4341	6333	7250
																																	159			1874	4762	6172	9086
																																	157			2316	4832	7865	10007
																																	184			2739	2612	7660	6895
																																	185			2368	5146	3787	9015
																																	200			2404	2748	6493	7078
																																	223			1308	3823	5873	8657
																																	215			2908	5491	3573	7702
																																	138			2254	5477	5502	8619
																																	152			1932	3672	7258	8630
																																	141			2661	3511	8937	8383
																																	118			2818	5209	7575	6030
																																	165			2419	3766	6653	8011
																																	167			2794	4737	7820	7297
																																	169			2915	3635	6160	9120
																																	118			3024	4904	6670	3599
																																	200			2816	2142	5860	9190
																																	230			2589	3803	7594	8986
																																	128			2028	3659	5514	9118
																																	200			3084	4335	7389	8460
																																	167			2330	4025	8412	8040
																																	231			3279	3673	3608	8751
																																	170			3085	5681	3745	8659
																																	190			2801	4871	5458	7038
																																	211			1527	3853	7101	9243
																																	160			1827	3584	4411	7087
																																	191			2127	4459	6521	9955
																																	139			3249	5260	6417	9193
																																	119			3101	3688	6527	7270
																																	127			2810	3283	9019	7048
																																	161			2668	3983	6713	9426
																																	165			1766	2831	4855	8099
																																	199			2347	3460	4999	8701
																																	172			2666	3979	6072	8371
																																	141			2046	3835	8809	9469
																																	119			2242	4713	8503	9465
																																	219			3127	3393	4412	11462
																																	177			2818	1831	8683	6738
																																	172			2228	3802	7820	6617
																																	69			3425	5936	11116	7340
																																	83			2400	4236	7177	7525
																																	71			2874	5465	6568	10236
																																	98			1723	3904	6977	7700
																																	97			2052	3669	6126	9857
																																	151			2843	4689	5861	9379
																																	136			3443	5180	9014	8070
																																	71			1783	4295	5350	9326
																																	194			2421	4064	5385	7411
																																				3253	3986	8636	9780
																																				2189	3890	7393	7194
																																				2616	3220	7279	8415
																																				2257	3977	6340	8278
																																				2854	3664		10858
																																				2673	4609		6595
																																				1517	4439		6473
																																				1679	3590		6627
																																				2527	5840		10161
																																				2806	4899		6549
																																				2660	5812		8892
																																				1971	4711		6041
																																				3212	4119		4818
																																				2986	2305		9565
																																				2971	4572		11103
																																				2231	4469		6744
																																				2824	3656		9456
																																				1553	4402		6772
																																				2691	3771		8253
																																				2858	4815		8323
																																				2098	3541		6926
																																				2007	4459		7163
																																				2226	4420		8569
																																				3132	2552		8803
																																				2870	3638		8968
																																				2579	5750		8485
																																				3143	3916		9726
																																				2665	3880		8919
																																				2366	3074		6133
																																				2455	5146		8453
																																				3632	4056		10411
																																				2592	2842		9025
																																				2550	4070		7738
																																				2863	4324		7003
																																				2358	3566		9915
																																				2584	3031		10371
																																				3556	3663		10754
																																				2252	4109		7059
																																				1617	3706		7373
																																				1888	2242		8538
																																				2798	4001		10149
																																				2316	2228		7658
																																				2765			7880
																																				1706			6963
																																				3127			6460
																																				3146			9585
																																				2672			11076
																																				2711			8333
																																				3327			10350
																																				2891			9910
																																				2369			9116
																																				2173			8632
																																				2246			9737
																																				2925			10926
																																				2870			8325
																																				2784			10321
																																				2231			10055
																																				2492			9623
																																				1950			8089
																																				2412			6628
																																				2354			8152
																																				2649			9261
																																				1849			8938
																																				2973			9235
																																				2137			9227
																																				2117			8821
																																				3139			10404
																																				3445			7790
																																				3139			6771
																																				3041			8259
																																				2182			9237
																																				1973			9402
																																				1707			7991
																																				2694			8640
																																				1856			9222
																																				2968			7505
																																				1674			8207
																																				3072			8635
																																				2822			7018
																																				2962			6382
																																				2235			8352
																																				3279			7405
																																				3578			7804
																																				2547			9744
																																				2798			6569
																																				1475			8606
																																				2775			7491
																																				1784			6997
																																				3005			9331
																																				3047			8473
																																				1877			7839
																																				2927			8234
																																				1924			8493
																																				2716			7914
																																				2707			10783
																																				3021			8405
																																				3178			8106
																																				2351			9957
																																				2801			8333
																																				1503			7399
																																				2530			8463
																																				1831			9237
																																				2610			9242
																																				2457			7301
																																				3003			7207
																																				3107			6856
																																				2811			8583
																																				3011			9173
																																				1937			8037
																																				3074			7072
																																				2304			6982
																																				3140			7148
																																				2967			5823
																																				2676			8810
																																				2306			10146
																																				3141			7545
																																				2606			8176
																																				2034			8583
																																				2214			6765
																																				2877			9374
																																				1991			6604
																																				1987			9996
																																				2376			8059
																																				2598			7090
																																				2583			8288
																																				3119			7054
																																				2400			7583
																																				1540			8300
																																				2968			7335
																																				2783			7667
																																				2325			6169
																																				2815			6718
																																				3150			7820
																																				1761			7226
																																				2802			9721
																																				1877			8788
																																				2527			9372
																																				3114			7141
																																				3522			9576
																																				2564			9178
																																				2367			8238
																																				2657			8053
																																				1692			8534
																																				2300			8343
																																				2417			8496
																																				2690			8189
																																				3360			7407
																																				2363			8750
																																				2841			8744
																																				3199			5599
																																				2674			6955
																																				2956			7903
																																				3104			10747
																																				2820			10626
																																				2435			9884
																																				2086			8462
																																				2361			7233
																																				2950			7581
																																				1942			8948
																																				1768			9165
																																				2926			7445
																																				3209			9330
																																				2522			10617
																																				2472			8390
																																				2227			8046
																																				2926			7760
																																				2337			6953
																																				2400			8401
																																				2397			7805
																																				2794			8334
																																				2673			8689
																																				2714			8515
																																				3351			8883
																																				1706			8336
																																				2126			10388
																																				2510			6278
																																				2615			7851
																																				2515			7126
																																				2519			7540
																																				3668			7505
																																				2121			10670
																																				2344			8860
																																				2545			6151
																																				3203			10096
																																				2329			9381
																																				2367			8531
																																				1808			7828
																																				2182			10353
																																				2398			8755
																																				1760			10463
																																				2073			8105
																																				1659			8600
																																				3030			8760
																																				2882			8775
																																				1903			6507
																																				2573			7067
																																				2879			10228
																																				2373			8335
																																				2814			6853
																																				1718			7896
																																				2485			6587
																																				2270			9510
																																				3174			9416
																																				3368			10610
																																				2301			7176
																																				1530			8383
																																				2671			8790
																																				2603			7045
																																				2297			7241
																																				3512			9071
																																				2891			8534
																																				3229			7386
																																				2688			6612
																																				3062			6481
																																				2827			8341
																																				2624			7302
																																				2892			8813
																																				2643			8269
																																				2540			10747
																																				2093			9619
																																				2883			9624
																																				3631			8503
																																				1917			8584
																																				2576			10422
																																				2028			7606
																																				2345			5956
																																				2162			5642
																																				2355			8774
[truncated: 434 more rows]
[truncated: 47 more columns]

## Sheet: Fig4
Figure 4
Fig. 4b	IgG fluorescence intensities (intensity units)
	GUV, no brush, Lo							GUV, no brush, Ld							GUV, brush, Lo							GUV, brush, Ld							Beads, DPPE-biotin, no brush									Beads, DPPE-biotin, brush									Beads, DOPE-biotin, no brush
Bulk concentration (nM)	2	3.33333	6.66667	13.3333	20	33.3333		2	3.33333	6.66667	13.3333	20	33.3333		2	3.33333	6.66667	20	33.3333	66.6667		2	3.33333	6.66667	20	33.3333	66.6667		0.333333	0.666667	1.33333	2	3.33333	4.66667	6.66667	20		0.333333	0.666667	1.33333	2	3.33333	4.66667	6.66667	20		0.333333	0.666667	1.33333
IgG intensities (one per GUV)	137	207	380	419	743	1551		137	239	662	1248	2161	2052		457	442	1120	1005	1374	1374		98	172	389	942	877	1301		39	61	158	322	516	524	651	1862		25	102	136	245	401	577	659	1621		53	98	356
	128	276	351	471	1687	556		133	338	657	1532	1839	1819		158	467	948	1014	2017	987		104	267	506	842	1277	751		37	54	211	338	452	602	1427	1773		24	44	120	155	284	595	910	1269		51	109	274
	117	210	409	1254	750	420		146	278	492	1654	2360	1729		352	460	546	1406	1003	1980		98	155	316	744	932	1914		39	85	186	343	470	610	1270	1701		25	96	145	151	354	607	596	1426		49	113	229
	115	293	860	639	627	669		104	298	600	1416	1518	1535		309	475	648	1219	1561	1163		87	205	444	862	1061	1129		31	69	166	306	415	444	1641	1922		24	71	104	170	246	464	605	2159		60	110	244
	171	293	433	606	1093	562		206	415	564	1845	1912	1662		245	429	1176	1145	1389	1237		77	193	504	837	956	1185		32	66	180	273	483	388	1011	1701		29	59	117	199	344	522	722	1841		30	129	273
	167	243	556	757	591	712		199	346	1301	1825	1709	1473		270	380	1250	1015	824	1769		91	187	471	771	862	1478		31	62	149	348	449	613	969	1849		27	51	97	243	295	437	707	1899		60	143	232
	126	222	603	813	861	312		137	251	1121	1593	2024	1980		299	360	1276	1313	1186	985		108	180	459	996	1032	1190		37	58	142	332	262	560	976	1918		25	97	97	238	462	682	744	1027		84	95	230
	209	194	709	538	681	579		195	230	1080	1227	1576	1314		226	649	622	1070	1328	1722		85	160	323	919	1102	1602		24	60	181	285	390	400	958	1542		27	59	144	142	306	518	764	1146		59	110	303
	183	379	620	568	776	658		141	330	834	2614	1713	2064		194	478	673	863	987	1009		94	201	362	759	922	684		27	58	223	297	261	547	1268	1588		28	60	140	152	445	507	664	1585		88	112	141
	132	333	421	847	554	1672		133	375	849	1821	1985	1757		204	555	929	1123	987	821		84	152	455	813	914	732		35	63	199	278	403	801	1580	1725		28	43	155	189	298	568	895	2125		47	126	310
	201	304	527	521	547	348		139	359	1256	1259	1480	1940		329	577	723	1156	994	1095		137	161	444	1028	921	906		27	58	201	304	444	536	737	1413		31	63	112	150	326	472	730	1598		47	113	183
	207	271	448	445	498	727		228	267	591	1154	2071	1740		285	296	634	1153	996	1199		90	124	463	921	912	837		34	56	201	305	330	495	1297	1673		30	52	98	163	406	732	637	1286		60	119	218
	113	204	463	1450	1363	470		128	252	606	2187	2047	1262		308	548	731	1101		1243		105	159	431	920		1079		26	53	237	316	328	355	1276	1467		29	57	137	291	346	415	544	1303		36	126	277
	166	431	590	526	669	921		200	498	1504	953	2556	2204		412	444	478	1219		1255		173	181	397	840		1062		30	51	180	316	420	426	741	2295		25	62	104	201	519	496	657	1117		47	94	251
	134	155	628	758	875	555		138	186	530	3238	2308	1623		215	487	595	1169		1131		81	157	418	833		1007		41	51	219	387	401	603	1391	2248		29	55	162	224	304	565	806	1219		60	124	254
	126	187	478	492	713	495		95	204	1606	1443	2046	1760		479	462	479	1177		1101		128	202	326	887		964		25	47	185	295	331	709	918	1309		25	81	114	169	266	502	632	903		44	102	168
	161	175	483	527	841	493		178	275	1108	1457	1644	1743		383	497	986	1471		730		115	157	501	1154		714		32	49	135	363	360	576	1001	2051		30	50	114	286	419	711	865	1508		34	92	280
	101	268	473	420	852	544		101	499	1024	1749	1556	1701		315	735	579	1705		1114		101	212	365	1051		1000		37	82	182	492	321	830	1350	1930		29	103	105	236	339	420	820	1343		41	135	292
	89	278	375	783	480	456		102	290	540	1547	1412	1597		364	656	701	906		1420		106	250	442	811		1036		40	45	172	517	404	702	1536	2149		26	49	156	155	412	491	727	1393		42	85	287
	133	204	385		699	2236		155	241	691		2728	3084		488	680	906	1253		1206		149	262	427	847		1044		36	66	175	237	217	599	1418	1972		29	50	115	163	357	445	1120	2159		42	147	203
	125	247	374			1175		181	263	936			3444		303	619	1180	1337		1288		97	244	391	919		1092		50	64	126	498	310	1290	1623	1351		29	31	102	199	374	774	801	1589		40	125	151
	105	260	448					118	298	996					258	479	691	1057		1214		100	163	411	699		911		31	91	213	528	322	376	791	1509		26	111	167	175	403	409	631	1266		59	151	303
		193	462						245	798						742	805	1364		949			293	500	1011		674		47	65	138	506	409	1291	957	2017		27	82	148	174	235	598	1096	1258		54	139	266
			425							519						591	704	1865		1042			204	456	1008		847		39	84	154	296	384	1273	1364	1410		25	46	152	175	543	975	917	1818		50	109	443
																		965							705				31	52	209	332	451	323	606	1898		30	40	108	186	529	1014	767	1655		33	132	201
																													25	85	219	407	418	501	1195	2323		28	44	108	169	294	665	660	1265		46	94	444
																													27	68	158	487	437	744	863	1603		29	82	165	218	249	492	930	1008		43	105	234
																													26	44	137	329	408	445	858	1506		30	73	156	145	316	482	455	1068		34	105	282
																													45	42	154	493	272	816	1181	2331		27	84	144	205	228	460	918	1691		62	97	208
																													46	89	249	345	622	846	863	1637		30	88	123	205	281	275	619	1171		54	118	235
																													30	64	257	279	607	357	567	2500		28	70	66	230	351	1005	726	1120		28	131	437
																													24	97	170	285	591	585	1568	1419		33	57	103	206	294	441	985	1204		48	142	436
																													25	55	138	366	640	654	1197	1430		29	87	150	270	308	470	714	968		33	124	295
																													27	50	153	347	469	632	1275	2054		27	54	152	175	394	494	612	1352		53	122	498
																													35	46	171	363	473	841	1280	1407		29	69	140	285	299	392	986	1197		54	97	431
																													34	65	166	347	362	545	1271	1742		30	52	109	258	262	473	711	1538		49	141	509
																													30	54	161	354	417	374	1614	2196		28	74	146	184	327	861	1144	1856		54	130	228
																													49	56	136	273	495	359	1227	2120		32	77	105	133	345	519	1163	1458		45	155	415
																													49	64	159	303	349	485	583	2407		25	47	108	149	306	565	946	1118		56	153	229
																													39	47	168	372	589	962	1108	1335		26	65	121	247	392	392	840	1176		42	95	222
																													29	55	146	276	405	350	1128	1462		28	44	110	295	281	473	1100	1730		51	87	323
																													50	58	124	333	466	484	673	1542		27	50	127	208	296	597	720	1984		36	150	392
																													39	52	265	340	551	397	1243	2559		25	77	100	181	365	563	665	1073		48	124	266
																													32	71	180	281	542	604	1152	1528		24	51	163	174	343	539	928	1717		45	153	262
																													49	73	172	265	439	389	752	1528		26	46	75	206	328	598	702	1620		44	159	276
																													32	55	269	328	400	628	1001	1492		29	50	102	272	307	413	772	985		42	109	313
																													30	100	156	314	457	966	1214	2186		31	42	164	248	278	423	733	1952		52	121	245
																													39	76	265	391	406	321	1584	1740		27	61	152	201	346	433	662	991		48	117	196
																													41	73	185	257	419	381	875	1449		32	52	117	210	344	504	815	1209		54	109	389
																													43	50	149	347	542	933	1103	1248		26	60	106	202	298	521	852	1832		39	108	230
																													31	103	197	308	334	421	867	1358		25	102	160	124	448	567	539	960		65	117	319
																													28	73	185	293	443	566	876	1823		34	53	156	215	335	508	833	1104		39	101	232
																													24	73	209	453	404	599	760	1594		27	97	96	172	325	469	715	1310		37	113	277
																													35	61	137	246	343	500	790	1852		25	95	172	199	299	425	566	1207		54	90	248
																													31	77	142	327	568	614	1341	1340		28	59	121	157	301	378	869	1373		58	97	332
																													25	67	158	432	412	561	841	1629		31	44	122	239	494	345	917	1063		56	116	303
																													40	46	207	312	353	697	1466	1298		34	101	111	212	443	669	557	1283		40	105	276
																													35	55	198	297	426	596	988	1494		27	94	111	214	574	528	368	882		39	122	381
																													41	58	145	263	449	624	1338	1711		27	91	110	183	367	646	822	1180		53	108	327
																													36	43	226	334	382	342	645	1592		31	64	97	171	583	335	816	1274		39	87	393
																													36	55	249	375	583	1045	1441	1203		29	63	113	202	370	524	681	1419		69	99	224
																													31	57	154	371	467	1059	895	2198		30	66	103	177	591	475	960	1315		52	118	315
																													45	50	221	295	298	646	1584	1473		28	61	121	215	444	528	817	1286		50	157	255
																													31	42	132	323	318	589	637	1597		28	53	121	140	401	435	638	1507		40	211	263
																													33	48	216	296	529	759	1332	1928		27	51	97	311	312	476	661	1549		56	117	291
																													43	53	229	400	381	1030	1613	1298		29	66	111	306	404	476	615	2227		55	217	277
																													42	56	220	240	305	949	1523	1800		29	47	130	300	344	434	740	2270		36	149	180
																													23	77	167	243	289	830	860	1245		29	51	108	220	396	569	1106	1492		51	96	196
																													38	75	211	290	459	453	1427	1404		30	60	124	159	307	517	729	2135		55	136	155
																													38	71	242	536	527	960	1513	1602		29	53	105	220	560	406	1133	1238		54	100	241
																													42	70	198	341	317	952	1405	1478		28	72	163	216	521	517	714	1740		46	115	236
																													32	61	227	327	595	845	892	1659		27	43	113	161	592	413	822	1188		40	142	179
																													40	46	164	324	426	843	910	1504		25	66	158	295	373	492	649	1892		29	155	210
																													32	58	166	526	287	597	1479	1562		28	58	101	182	307	475	658	1131		39	182	224
																													30	48	212	284	353	408	1493	1337		32	61	106	222	346	504	824	1242		46	179	189
																													30	52	130	542	276	1035	896	1458		27	56	111	313	469	674	534	1832		38	105	292
																													29	96	224	508	321	1010	719	1596		33	61	122	203	379	485	719	1195		46	117	398
																													29	44	249	297	427	656	1207	2071		26	63	96	193	375	549	681	1695		43	170	245
																													34	79	218	473	421	678	1314	2172		26	51	116	192	260	440	559	1756		52	120	269
																													23	64	169	304	429	786	560	1610		29	66	122	310	523	447	759	1463		47	99	318
																													32	57	158	493	324	602	1242	1972		29	65	144	280	541	517	574	1764		31	143	247
																													30	80	165	405	376	567	1212	1434		35	46	135	163	534	582	891	1784		46	181	297
																													32	51	177	472	239	436	1746	2320		35	110	108	295	227	431	844	1407		50	163	222
																													32	42	191	260	342	477	1287	1554		29	108	99	167	253	620	860	1443		35	115	232
																													34	62	166	308	256	984	615	1993		34	57	148	223	476	662	802			47	152	185
																													28	61	205	403	648	457	879	1500		34	57	115	137	348	469	581			32	108	309
																													43	78	196	315	463	422	1196	1877		23	57	143	158	245	574	698			54	97	226
																													40	491	167	305	473	612	1332	1884		27	55	87	291	266	666	634			43	91	300
																													42	82	156	221	448	594	919	2332		28	55	147	246	243	655	688			30	99	323
																													35	62	197	365	495	654	871	1252		28	71	116	315	326	565	765			32	109	246
																													28	48	126	335	267	806	749	1766		28	93	129	177	340	725	838			40	122	264
																													31	51	139	260	665	619	1656	1360		28	84	100	183	293	404	546			56	128	264
																													34	52	191	285	348	978	1246	2114		28	48	147	301	371	621	819			33	94	214
																													36	40	233	273	396	1021	922	2306		26	50	113	221	276	754	651			44	143	237
																													35	49	180	263	457	420	785	2234		29	37	145	189	266	758	271			45	101	260
																													29	49	157	311	390	804	1826	1417		26	55	114	210	286	444	1018			44		223
																													29	50	193	267	466	911	1194	1701		27	88	120	232	248	398	545			30		289
																														66	222	358	657	869	876	1354		28	60	114		303	515	672			46		238
																														34	242	294	356	1020	936	1204		32	46	95		424	748	630			33		276
																														46	181	219	490	1001	1038	2015		32	83	123		410	747	1038			47		268
																														73	124	465	668	1034	740	2085		27	47	171		346		673			36
																														67	227	442	430	646	1244	1583		27	46	183		239		597			82
																														71	244	296		582	1567	1392		28	80	96		440		575			50
																														53	130	296		618	1211	2537		30	51	113		335		697			39
																														53	223	311		401	686	2515		27	67	116		452					79
																														58	150	306		577	835			28	71	113		360					80
																														37	238	271		892	1090			27	67	126		363					26
																														57	258	385		604	1018			25	52	104		242					42
																														46	245	350		1007	599			28	69	116		446					37
																														34	194	298		1005	1530			30	60	116		285					40
																														89	161	334		1007	948			24	49	116		241					30
																														64	163			905	694			28	49	112		277					33
																														76	135			801	1068			28	43	113		375					46
																														48	150			657	1088			29	91	128							35
																															139			825	1074			24	67	109							48
																															136			898	1025				58	150							49
																															230			856	1012				77	138							51
																															129			819	1088				53								43
																															143			567	1114				85								35
																															181			896	691				59								30
																															121			560	871				74								45
																															210			1121	953				69								48
																															130			1234	596				58								45
																															259			730	841				87								45
																															154			1189	774				85								47
																															150			1209	652				79								45
																															265			1045	813				77								43
																															207			1052	1149				79								45
																															142			1264	816				42								45
																															129			497	967				52								49
																															226			701	819				61								50
																															199			402	737				48								53
																															145			1084	909				48								34
																															228			1040	1207				51								38
																															190			913	969				46								43
																															151			907	812				92								42
																															160			884	1157				43								29
																															198			916	1404				42								37
																															237			1002	1353				83
																															236			899	1013				83
																															228			897	1442				47
																															225			889	971				70
																															170			586	1403				65
																															201			688	1368				59
																															161			895	1233				50
																															157			900	966				52
																																		897	996				41
																																		820	741				43
																																		924	1265				61
																																		1009	843				52
																																		790	664				51
																																			890				37
																																			882
																																			746
																																			1180
																																			1238
																																			1383
																																			1175
																																			862
																																			1191
																																			954
																																			915
																																			506
																																			907
																																			981
																																			983
																																			648
																																			1182
																																			799
																																			1295
																																			1242
																																			800
																																			1295
																																			1300
																																			1346
																																			643
																																			1014
																																			779
																																			1022
[truncated: 41 more columns]

## Sheet: FigS3
Fig. S3b											IgG fluorescence intensities (intensity units)
Kd/Kd,0										PEG 0.5k, no brush								PEG0.5k, brush									PEG2k, no brush								PEG2k, brush									PEG5k, no brush
PEG0.5k		PEG2k		PEG5k		PEG10k			Bulk concentration (nM)	0.666667	1	1.33333	2	2.66667	3.33333	4.66667		0.666667	1.33333	2	3.33333	4.66667	6.66667	13.3333	20		0.133333	0.666667	1.33333	2	3.33333	4.66667	6.66667		0.133333	0.333333	0.666667	1.33333	2	3.33333	4.66667	6.66667		0.133333	0.333333	1.33333	2	3.33333	6.66667
Hill	Langmuir	Hill	Langmuir	Hill	Langmuir	Hill	Langmuir		IgG intensities (one per bead)	383	255	505	978	2542	1179	758		343	574	230	1002	1784	553	1140	1662		102	1374	1637	6094	6609	3731	4705		94	127	353	648	1386	5662	1451	2520		82	81	2483	1581	1429	1684
3.06	2.47	1.23	1.32	1.23	1.21	0.99	1.12			124	452	1129	1410	1029	688	443		414	274	200	460	764	1020	1140	1989		137	1003	3195	5275	2414	4716	2354		93	199	263	1286	1456	5720	7921	4052		94	37	1797	1899	2739	2281
										266	192	582	721	1804	621	902		361	138	575	515	1048	488	985	475		176	901	3826	3528	1803	5854	3210		124	124	90	1354	1757	2833	9953	673		94	587	2220	2696	2840	2078
										306	380	443	579	2505	774	1201		293	559	839	347	1036	979	1516	1757		179	708	4136	809	2328	3193	2000		114	294	91	386	5775	1767	2364	631		118	358	2823	2381	2432	1774
										326	325	664	393	288	3340	1034		218	591	835	344	1105	413	406	2066		159	1160	1271	5978	3482	6639	1438		126	360	266	2424	1831	2367	6343	2331		94	232	2594	3187	2431	2488
										126	627	1632	480	423	1567	1849		416	223	918	1020	1043	804	1931	628		152	1389	4067	3048	6409	3041	4899		94	213	358	938	1378	787	8957	2870		111	197	2356	2494	553	2092
										206	394	649	658	953	713	1493		459	790	819	571	164	1074	437	545		134	1195	3195	5529	4225	6600	10280		113	128	256	1713	2445	1897	1771	1138		131	79	3135	976	2099	1185
										368	555	250	448	1780	489	851		345	124	1002	1356	825	474	440	1803		178	1305	4709	5668	536	3896	5514		153	190	358	2421	2005	4187	3128	3798		93	104	1807	1122	2245	2418
										204	457	648	661	447	1232	1210		368	403	500	283	1277	351	1130	2048		194	1104	4089	3911	2724	7217	10270		89	320	254	1241	1820	2246	1746	5367		111	129	1075	1085	2255	1171
										146	708	665	663	1827	241	1042		454	273	565	343	1037	960	339	283		141	377	2296	2836	4819	7120	3340		68	117	259	1742	3949	540	8431	947		89	720	2520	2467	2678	610
										517	363	925	581	372	2914	2201		740	203	1171	930	428	1196	1348	1756		166	1097	3225	1560	3384	3197	3910		91	112	113	1669	3019	2556	3291	2566		129	203	2313	1812	1223	2712
										153	683	594	574	2540	607	791		380	471	826	798	744	488	950	630		169	929	2272	4457	6579	2909	3711		88	215	275	1270	3939	2235	2412	1506		121	235	2876	2513	1223	2729
										201	1378	280	588	1846	796	705		437	274	959	574	260	944	2210	1216		88	889	4952	3768	4875	2853	1532		80	221	121	1683	4958	2642	933	1923		113	98	1081	2537	1246	2835
										298	626	486	548	1838	662	495		368	225	254	300	744	1095	244	535		187	1371	3335	4351	3327	3632	1420		90	142	174	1388	1662	2238	5438	625		121	122	2190	1385	2784	569
										457	970	1820	550	625	980	793		739	663	825	506	1026	1163	271	1450		108	859	4491	806	4874	3245	3542		87	334	353	1255	4865	4083	1835	2755		89	103	2875	2330	2871	2192
										214	576	484	522	620	1989	813		264	122	725	710	859	471	905	1534		156	1020	4621	5130	5222	2555	5711		89	182	203	1219	4334	3138	5900	600		116	416	2202	1231	1790	2838
										204	316	510	588	1275	1024	920		408	975	809	519	1314	1028	1426	772		175	1130	5199	4324	2406	3613	3363		78	98	100	1678	2054	3091	5444	1907		133	134	1784	1763	2663	2791
										383	315	1926	962	2124	2325	504		606	93	317	1290	504	913	964	1722		199	369	2944	1497	5233	4450	5747		88	201	187	1306	3019	2546	2314	2595		100	105	1401	2634	2402	2550
										382	480	1168	713	561	1012	522		416	152	793	754	1134	956	1852	1291		119	378	4207	3592	2802	3050	7836		88	115	338	1163	2084	2461	1546	2016		107	366	1410	1626	1170	2827
										247	377	324	868	407	1735	756		610	587	812	387	915	1270	976	1370		189	1114	7847	2440	3415	3623	7737		125	227	272	1462	3074	518	956	2696		85	54	1144	1909	2217	3193
										231	504	1631	448	2427	708	873		371	228	644	862	701	785	440	269		125	809	3327	4186	5769	2994	962		58	84	272	586	1522	2917	10393	2883		74	156	1246	2559	1347	2538
										246	475	1948	961	410	2325	907		175	284	207	264	1233	556	547	483		119	745	4777	3243	2499	3184	4829		127	181	337	972	1457	2933	9873	2346		87	70	1863	1877	1851	3232
										208	317	503	949	923	915	645		453	225	206	1418	232	1213	853	1640		133	535	8357	1246	4285	4988	1246		118	403	172	1025	1702	1183	854	1933		114	194	2364	3697	1618	1647
										193	508	1279	308	1794	517	713		450	387	392	752	1386	1243	192	471		86	1081	1628	4416	2082	2140	2871		136	60	46	1198	1379	702	3794	6324		108	200	1170	2759	3200	2124
										365	695	309	566	341	795	1141		677	97	816	1427	706	545	1220	953		170	1181	1947	5679	3950	5474	2253		85	182	183	644	5289	2271	857	3462		110	362	2377	3057	2369	2193
										196	294	764	855	768	563	2218		214	227	269	335	1761	617	1306	450		151	862	3916	5151	2438	1939	2114		97	101	38	1250	1245	1620	593	1471		101	78	1917	1605	2388	1353
										253	533	474	1025	291	2074	405		227	85	475	294	1460	417	1165	1073		139	1470	3078	5133	3625	3566	8090		100	223	81	1489	1590	2243	1337	2003		143	153	2172	715	1727	510
										228	923	473	560	620	650	1383		668	609	430	674	1108	1201	601	500		111	1764	4313	3011	5591	4330	5388		67	388	305	995	2654	3129	1431	641		122	361	2243	1510	4173	1396
										174	920	646	508	1908	571	753		562	425	631	544	686	380	1551	599		252	543	4068	3892	5236	4271	1458		85	99	303	2195	4857	1916	393	6566		141	93	2825	2142	3271	1466
										319	1051	1340	550	737	821	717		266	775	239	282	1263	1439	1629	2048		248	1053	4325	1028	6111	2630	4599		86	168	67	1656	4346	5664	2739	1719		109	381	2153	2144	1928	1660
										421	528	320	691	913	1054	562		710	451	791	518	884	1099	1033	712		111	1656	1471	4977	4337	3268	8060		77	197	309	1767	1377	611	1243	2486		124	193	640	1628	4229	1654
										172	495	947	632	728	540	2649		417	427	542	279	789	1448	876	328		204	989	3292	2041	4271	5396	2466		143	479	87	2057	1293	1804	1513	664		116	298	1259	1322	1923	1073
										416	380	1267	1120	869	806	489		370	264	404	238	1059	1374	1114	2370		97	1116	3532	4899	5770	3440	5429		118	115	38	1428	2608	1781	9314	2906		81	160	1992	1602	4030	1380
										328	367	4815	686	312	4362	924		466	169	234	712	1247	2158	558	1532		114	1216	5188	2122	931	5184	8184		88	209	301	1729	2872	867	5063	3964		82	317	2141	2148	3305	2487
										337	383	841	1123	696	735	856		523	656	227	416	352	1151	353	606		163	481	3632	2838	3145	4037	8249		99	185	45	1673	1258	1270	7757	3144		81	93	2258	3188	2424	1310
										372	410	668	391	365	913	621		245	185	598	1244	889	763	467	1861		266	853	2825	4665	2188	6734	3181		144	222	258	1424	1453	3460	532	858		109	92	1926	2594	2507	460
										419	335	474	685	368	435	624		409	242	919	560	371	1063	1171	758		142	1313	4949	4704	4565	5926	6450		114	170	133	453	3915	2088	4932	1977		107	457	2126	1656	1431	2149
										281	638	1689	767	1264	432	1151		642	288	923	826	738	169	716	722		209	447	4818	3567	4858	6692	1730		139	209	90	1078	3446	3542	2786	5950		118	169	2395	1698	3322	2279
										317	266	1263	678	703	341	805		226	191	742	790	704	420	237	2753		141	816	4471	1711	4006	1152	6390		108	221	443	1284	4440	2247	3071	1160		137	313	2187	1162	3256	1078
										317	485	934	448	1392	487	567		364	148	493	321	375	573	1053	2326		145	1114	4273	4015	5101	3340	6211		148	116	92	521	1313	500	9410	1511		119	249	1921	1982	1970	2924
										306	339	881	478	381	749	891		207	871	424	336	810	657	792	596		166	885	4170	1062	1534	5990	5242		79	118	247	1163	3922	2032	9206	1674		110	74	240	1138	1027	2171
										313	289	1063	1417	743	633	539		456	997	404	560	415	1899	2934	646		189	697	3499	4604	3051	5523	11240		144	297	327	1804	2377	1463	2934	1594		107	75	1911	1375	1828	1326
										612	1647	630	1413	727	490	416		634	864	670	266	648	1161	834	499		141	890	3515	4176	5559	1425	5063		148	296	38	1682	5346	2028	3216	5602		132	204	1463	2983	1427	2912
										583	544	2544	986	917	553	541		379	779	782	759	1116	397	852	2346		173	1357	5346	3928	1877	2137	7002		125	157	310	1651	4908	3106	1707	4646		118	232	1690	2409	3265	1758
										327	441	556	651	495	469	936		374	381	541	311	211	754	1767	438		114	1647	3592	5259	5182	3775	11626		88	109	97	978	3242	866	2002	2743		132	91	2822	1757	2510	2969
										292	1739	613	918	767	1366	1674		565	725	348	642	370	2156	1756	2272		200	676	3981	5842	1905	3297	11339		110	305	33	2299	1038	1451	2965	2721		118	239	2453	2707	3083	1526
										225	185	248	428	1325	331	1429		339	197	1678	437	266	864	1130	2309		193	1296	4850	4164	3212	3487	5298		99	322	219	1499	3383	2573	2584	850		117	110	2690	1878	2696	2305
										266	377	432	671	495	460	466		367	832	584	733	1255	735	758	2334		209	968	2581	914	3692	4309	3565		100	193	96	850	6343	782	2438	3234		119	273	323	1938	2755	1561
										209	239	361	323	477	721	1478		224	133	639	321	267	989	1069	2780		166	853	6588	4457	3372	4722	7134		97	249	182	1889	2989	3331	5437	8647		110	75	321	2130	551	4596
										245	390	539	1061	460	616	1082		264	225	701	847	1646	1149	576	1330		166	882	4788	9149	3814	4848	3631		106	126	72	1702	5183	3983	1035	2553		101	270	2450	280	3368	2469
										274	652	718	493	1652	1229	1945		342	750	486	846	522	949	763	2324		105	526	2615	8788	1093	8223	3829		135	125	339	1031	2349	3427	1535	1973		112	271	1218	2070	3706	1247
										303	1955	736	858	586	587	640		388	239	1665	375	715	1007	1215	1051		113	684	1504	4611	5194	3329	3785		109	472	328	1280	1318	7699	2903	3871		100	272	1978	2048	2486	2136
										268	602	608	469	1013	560	1238		435	876	1390	335	510	796	944	1061		194	704	6299	5129	1443	1806	5298		81	135	385	1703	3827	1736	3070	1631		133	245	315	1981	4045	1584
										190	507	1775	706	1096	473	963		508	485	592	748	1852	834	1645	1373		219	1227	4098	9242	4232	4044	3250		144	266	49	1637	1960	908	1762	1470		98	93	1795	2065	608	2043
										379	439	231	1291	1149	417	239		359	805	311	384	717	923	298	1607		114	642	6551	1110	5060	3878	1616		82	235	129	1998	1184	3114	658	1875		116	357	2401	2046	3822	1928
										202	496	373	735	770	690	1425		569	155	646	286	1535	553	535	326		162	542	1387	5209	7491	4001	3190		100	119	206	853	1678	5599	1207	1620		111	516	1747	3855	2374	3381
										517	513	851	439	1170	686	1407		483	373	440	271	753	671	814	975		202	1383	4825	4275	7334	8047	1615		103	319	235	998	4641	2862	432	3856		107	160	2461	2952	3577	4373
										541	744	529	1010	630	1284	566		242	830	499	312	1320	1060	1729	1898		159	393	2107	5220	1685	3954	2723		133	235	431	1292	4529	2084	615	2204		121	127	1096	2942	2513	319
										722	549	2607	539	1214	642	846		377	810	607	591	621	1207	1535	2395		257	1471	4943	2746	5219	4951	5274		79	197	526	1009	3335	989	2035	3527		116	107	2679	2471	3415	2275
										642	420	490	297	1082	774	547		413	404	500	569	735	894	255	264		185	396	4830	4763	6281	4687	4045		82	117	36	2131	4660	714	615	3833		113	274	2999	1993	2921	1473
										647	547	275	614	967	1481	769		543	872	653	685	1428	490	558	1364		165	1445	2602	5134	3554	6599	4018		172	216	50	507	5120	1446	2214	4407		99	76	2993	841	1482	1981
										252	350	557	1685	354	705	1933		632	340	254	687	481	406	2062	2377		167	818	2281	2167	3980	5493	3945		108	299	424	1547	6244	2177	9100	3544		151	274	2120	1779	2295	1694
										276	598	967	711	380	824	898		643	462	411	821	1553	890	545	1485		237	366	5195	2231	1484	2972	2748		107	295	76	485	2691	3431	2230	2099		116	323	1047	1753	2650	609
										306	353	550	682	630	768	1613		591	1266	652	308	1171	1634	1123	446		166	772	5437	5537	3092	1725	5158		106	118	322	1530	2507	2063	2314	4468		111	124	3428	2871	1591	2215
										216	704	923	1046	941	598	4217		245	220	423	501	391	1056	1865	1336		258	678	6511	1765	3664	1618	4785		106	294	36	1359	5130	3258	1399	1946		108	275	2897	1576	332	2740
										303	314	1127	685	646	707	1422		639	488	1081	726	1401	839	1346	724		216	730	5429	4238	2369	2561	3379		107	199	526	1100	2141	3418	4204	1291		117	123	1691	1901	4821	932
										178	573	1050	727	674	1346	1965		413	213	1238	926	345	904	463	1720		154	986	3924	3726	4433	5026	3716		136	128	527	1948	6315	802	2452	1275		112	233	2170	3051	4831	1849
										170	308	786	505	569	1065	723		408	382	498	353	736	403	1555	1255		149	586	3486	2089	3159	1249	6365		98	118	269	1000	4430	3115	1498	3586		137	323	1754	2844	2685	1991
										122	575	1368	773	732	569	678		196	863	1188	278	545	1065	186	1588		202	548	5570	5348	1146	6654	3757		161	247	244	1170	1482	5075	1886	2019		120	221	1545	2864	1725	2461
										241	270	810	447	678	1056	595		543	467	255	463	1308	925	253	658		140	631	6502	1346	3968	6368	3822		120	413	162	1170	1338	3477	2864	607		120	85	3435	3039	3370	1624
										249	719	970	511	863	700	3888		415	248	604	377	1216	1330	1190	2555		195	628	4603	7240	4055	6531	6169		156	298	256	960	2995	3583	4007	2396		71	300	2360	2603	2988	2805
										302	465	313	677	420	875	722		498	832	438	372	277	1316	908	265		196	650	3258	4682	2943	3129	4959		100	129	123	1466	4470	3466	4019	2626		110	299	2403	1303	3135	2863
										295	441	679	546	686	563	335		446	880	1187	178	553	642	1178	1223		127	931	6414	1244	2361	6320	5050		69	77	524	1340	4003	515	2454	494		148	159	1694	3197	1437	1636
										212	419	987	569	2136	1431	1255		606	504	435	417	276	1167	359	1408		204	737	5158	5930	7298	5976	1509		69	139	284	1865	1495	2671	7497	2236		85	275	2215	2974	2117	1102
										301	353	529	438	590	1790	1608		507	421	682	333	776	1514	613	794		145	615	4988	2367	2894	3905	6906		148	120	530	591	2967	3094	3968	1871		110	380	382	2960	3295	1662
										118	364	394	565	929	1099	3454		673	397	225	878	761	908	931	1266		188	617	6549	4713	6801	3192	3138		202	245	147	1289	3535	2353	1193	1347		100	418	2494	3017	460	3403
										305	158	636	419	1037	760	576		310	759	318	1076	1716	903	1476	663		124	974	4188	5163	7211	4613	3635		155	177	299	1075	3727	2220	2697	2461		104	362	2179	3188	2530	2344
										248	914	492	438	1239	799	1663		360	651	1181	421	3854	457	1327	1296		162	337	5173	4929	3200	1804	6955		141	77	345	1163	2927	2729	3371	2552		105	354	1516	2209	497	2861
										330	690	423	1980	628	2740	1662		362	810	337	261	872	1307	1472	1942		162	1035	6921	3234	2587	6544	1386		113	249	359	1640	717	1067	1341	3539		127	356	588	3170	1681	3010
										301	496	1400	822	512	895	464		470	271	557	486	1351	1352	354	1615		184	694	3760	1781	1336	2069	2938		99	341	359	1636	3015	2671	1547	2037		109	230	1817	850	827	1497
										569	260	368	801	532	1840	442		214	500	1185	562	621	1646	1151	1582		161	999	1172	3106	2859	6676	5742		142	222	311	1539	3623	2267	1518	3323		104	366	2669	933	2685	1586
										314	348	573	568	448	1796	759		500	152	665	704	1330	809	2109	1144		177	449	2808	4631	4456	3788	1595		106	224	182	552	2931	5797	4655	816		87	174	2501	1931	3063	2087
										384	322	293	608	644	523	631		336	875	879	531	1337	375	1564	1148		150	715	1288	3516	6366	2611	5559		133	108	381	660	4397	2804	3021	606		137	537	2776	1707	4078	494
										160	630	698	809	932	617	1367		253	717	713	432	564	811	1951	382		122	790	3444	4151	2558	2746	7286		144	221	358	1515	1879	2711	2914	610		136	239	1944	1667	4069	3149
										319	742	1398	416	566	650	604		456	350	155	596	956	273	1042	2917		159	863	5852	3706	4309	2865	1206		66	220	562	761	2907	2685	6696	2246		98	88	2233	1750	4026	3836
										373	317	1397	1644	497	193	1351		305	137	813	1600	3027	1633	1356	640		179	950	3761	5087	5256	2511	3833		90	289	562	1679	3464	2859	8850	661		97	97	2357	2892	1493	878
										218	1091	340	1285	1784	2039	1590		270	830	465	860	784	1143	1377	1163		187	995	6283	7731	2716	3887	2940		108	125	125	921	1176	2702	3571	2928		135	317	1959	1751	3299	896
										219	1100	439	847	553	1254	596		359	692	556	774	362	1888	600	1141		105	988	3554	2971	6139	5025	6796		109	170	447	1582	3359	1101	1011	1364		113	229	1976	1751	3067	2320
										252	880	353	1616	678	508	643		504	555	591	283	1463	896	216	1155		99	851	3848	4910	6192	5063	3330		112	227	160	840	1948	2410	2736	1732		109	233	1039	1473	683	879
										344	887	694	904	1029	576	808		223	646	583	290	705	238	357	1192		275	363	1574	7614	3401	2321	885		89	104	253	1420	1715	713	2095	3040		109	238	2425	1867	2401	1071
										275	456	719	1447	1963	382	707		304	213	336	283	469	701	1495	2521		272	887	1961	4331	5569	1600	1017		180	105	133	1799	4625	1242	1520	2280		94	89	1549	1780	2693	2344
										378	284	225	2575	1009	1544	445		234	508	307	497	1297	1741	1168	2873		130	615	684	928	1362	4494	3379		122	213	190	1258	2548	3176	1183	2392		88	205	2058	1909	696	979
										243	500	1096	894	1526	546	354		332	716	545	1006	2600	1646	362	1342		198	1204	3610	2166	3383	2018	6847		93	209	329	2735	1194	2342	1912	3551		96	363	2434	1802	1515	653
										217		546	3932	457	563	552		760	164	339	443	653	1314	1093	365		145	525	2726	3922	5336	5905	7237		86	207	388	1278	4539	1196	8674	3405		84	199	415	1983	2567	2157
										374		1096	741	1217	822	599		537	185	499	689	563	284	645	1085		160	1273	3171	4546	4683	1834	5034		109	105	388	2053	2852	3021	3078	1911		120	166	502	1245	2031	662
										377		534	4004	887	329	666		316	470	649	915	1242	1976	658	1660		170	579	1293	4701	3855	4072			91	206	251	1561	5376	1708	1201	2500		87	464	2199	2004	3240	1135
										311		289	923	682	612	2830		319	546	393	1327	729	1152	1358	512		151	550	4532	1060	1688	2702			116	182	332	1610	4751	563	3088	2122		88	213	2206	1487	2728	1170
										346		375	519	398	688	557		315	347	838	520	468	933	2204	476		123	555	2795	4786	1560	4916			106	182		1983	1917	3102	362	3469		100	360	2298	1150	988	4080
										276		642	1720	850	769	959		329	465	770	733	1461	1171	461	487		118	611	3046	3915	4076	5791			72	197		671	5372	866	815	2104		69	179	2068	2353	2730	2749
										772		184	2065	685	1757	971		535	515	245	391	1638	586	793	2202		160	615	688	3016	3472	3093			115	184		1165	3076	500	3133	1227		119	452	3230	2348	2571	1591
										492		640	543	954	464	1070		505	733	508	451	1082	1491	1386	528		144	1371	3357	4508	1565	4790			116	184		642	4248	2601	348	2086		98	255	2226	2133	1103	1298
										263		769	897	1210	661	285		484	124	131	1167	769	533	209	1655		168	974	3682	3337	925	5916			66	184		654	3342	10176	989	742		98	182	1064	1061	3011	1666
										411		273	519	933	653	824		590	457	473	732	795	433	311	1492		170	1223	698	745	3159	5324			102	58		1746	1950	2740	1823	2791		88	262	3035	1773	1467	2757
										274		494	526	720	825	1085		312	674	389	279	1430	1364	586	2635		161	384	2436	1159	2637	4715			66	57		943	5911	3364	1023	2469		88	433	2457	1471	4438	1441
										366		335	844	390	661	519		461	227	608	446	1254	530	1007	488		134	803	2214	3008	4055	5974			78	179		1623	6034	2377	356	2329		90	758	2044	2755	2102	1332
										166		334	529	437	725	868		358	300	736	1006	866	679	499	467		143	331	1172	2800	2498	2072			67	162		1716	3432	686	7734	12681		104	191	1560	1327	1408	1312
										210		480	1227	624	1558	1526		467	227	610	328	1098	309	1569	1339		182	612	3321	2989	2736	3888			125	97		1859	2563	4846	2038	2364		98	302	3201	869	427	3858
										156		438	328	673	464	890		166	1259	555	241	1694	375	714	1096		107	739	3316	3564	5322	3060			78	111		2227	5400	4855	4608	3949		62	183	2275	2760	706	3485
										310		457	807	545	721	1300		274	624	708	971	793	1349	1406	2762		177	719	4354	4509	5323	3045			126	88		880	2495	3377	988	2977		107	669	2260	3626	2787	2901
										280		752	505	1149	876	458		489	354	596	1262	736	634	457	1327		201	514	3942	1130	2751	3772			75	328		2226	2487	2783	3603	1753		93	180	2296	1792	1378	1750
										447		469	511	1254	446	309		327	684	198	525	429	1678	736	1499		169	940	2505	4087	3551	3859			100	265		2344	2639	4885	432	1982		108	178	2844	664	2671	4107
										489		594	652	902	2612	694		451	296	661	524	651	503	1332	892		171	360	1445	2882	2529	3477			91	117		910	2174	3085	2745	1622		95	180	1822	2284	2433	1576
										198		631	483	1906	641	1037		485	435	1064	851	427	332	1933	853		169	1241	1488	1214	3104	6376			77	216		1526	2659	4058	2383	2846		140	371	2223	1784	1349	1699
										497		400	416	1976	354	644		360	367	997	315	883	398	1199	1152		169	760	2578	7036	3133	5937			74	242		1288	5314	1470	7384	1590		92	204	1753	2240	2117	3448
										333		339	1833	2001	1847	1129		733	680	468	984	1065	1208	1685	1293		132		3701	3239	3336	1622			140	213		1303	1807	2753	1833	1283		91	366	1972	2484	424	1433
										266		438	477	1378	648	665		265	678	659	628	568	987	2063	597				2545	1354	4857	5560			66	285		353	2868	1196	4651	3374		96	365	1671	1820	1154	3299
										543		194	1204		641	651		470	235	561	793	1383	896	278	754				3480	4520	1031	5736			171	67		1040	3403	2766	2681	3529		96	244	3733	1818	2841	3093
										209		1425	694		422	1214		645	602	497	309	496	1075	1034	2786				2244	6104	1127	6567			178	301		1488	2809	1468	3389	1711		100	214	1866	1151	3775	2153
										550		1625	303		1062	482		493	259	1323	669	452	499	1176	1113				3430	2476	1053	5113			66	302		1573	2915	2819	1817	2490		90	201	1323	2518	2979	775
										198		1621	401		336	1742		429	918	579	1050	1301	709	739	1070				3050	2903	4576	3537			143	300		449	5115	1385	3366	1937		91	157	2156	2400	1217	2796
										255		601	668		811	1517		416	333	996	343	578	232	3527	389				5125	6674	5027	5669			57	301		1780	4486	2820	3527	1637			214	3102	1764	2980	727
										658		555	1259		2574	816		609	252	682	547	847	1488	1645	544				4073	4556	2094	6573			98	337		1305	4499	3056	381	4932			142	2324	2081	1796	3199
										360		326	573		814	750		466	882	661	1052	540	399	728	2404				5014	2606	2231	5910			56	116		406	2200	1248	2689	5418			165	1966	1773	2684	3384
										255		707	257		708	817		389	727	176	599	708	1468	1166	969				3455	6769	4550	6812			119	157		662	906	982	4008	2818			308	2115	919	1514	629
										147		1507	730		801	841		287	687	993	833	923	461	2076	305				3166	6063	3437	6473			76	147		599	2432	1383	2476	1019			266	2313	2450	1981	2153
										214		540	1270		426	857		388	444	425	1174	1154	1167	3527	1258				3494	6372	1837	4781			79			400	1734	1654	3901	879			95	625	2567	1239	630
										291		524	991		524	1199		567	656	1204	591	426	622	1122	586				3460	6764	3942	4859			65				1043	3071	1677	1869			199	1448	1242	861	3180
										250		515	696		1888	2406		339	437	565	404	1229	999	1803	1611				3490	6292	7459	8064			96					663	2105	4610			161	1670	1470	2333	2460
										301		340	913		1218	609		385	1118	535	361	672	930	1322	286				4707	5122	4008	1552			157					1530	3614	770			373	477	2574	2203	1876
										203		1362	1390		525	1252		478	560	526	363	1165	839	1699	1620				4792	5365	2532	2836			96					1277	5010	4171			93	839	2141	2776	2063
										206		1150	1132		524	1383		579	92	401	985	1217	1263	1778	861				4374	4716	2105	5397			167					2716	3349	940			229	858		2507	510
										366			1132		574	853		266	519	977	446	393	1603	1133	1441				5084	5886	5142	8290			96					1015	1920	592			163	699		2068	1810
										170			1120		409	625		295	494	374	1733	1209	1075	714	779				5076		5728	8233			79					1812	5778	1704			165	764		1465	2085
										209			434		815	494		577	220	850	205	1321	872	1472	711				2346		3901	2749			142					1399	405	1361			54	2067		1331	976
										368			317		509	488		613	640	469	387	627	1645	709	558				3220		5121	2835			124					1828	3353	2754			231	720		1941	982
										419			719		512	524		655	289	455	465	529	688	227	734				3151		3013	4948			65					2832	3354	873			95	3133		2396	2942
										369			715		1514	496		597	169	488	469	562	589	1496	1358				6530		2466	2180			79					3458	911	2586			360	2076		536	952
										273			769			512		640	538	678	758	1440	1851	1599	363				2694		5767	2934			121					2132	1340	1368			91	1664		2583	2934
										166						775		237	289	758	303	711	731	563	1121				4376		3422	4779			147					3114	8710	2570			290	2114		1522	3033
										466						572		296	449	855	697	978	747	1229	1634				6551		3383	2991								4166	315	4829			110	1667		532	2971
										252						425		251	520	953	750	583	1564	1244	857				5375		6452	2930								1495	1348	2180			163	2508		528	1417
										174						566		638	420	667	1183	942	561	1091	634				3973		214	2013								3114	1012	2465			165	2475		2838	890
										285						954		595	440	264	1485	1293	571	1485	1912				4118		4572	3035								2718	3305	1046			294	1154		547	1380
										244						904		333	231	499	804	633	1187	1741	822				5570		3291	2645								1362	318	673			113	2136		2203	4549
										159						766		216	373	498	793	408	793	404	1268				4976		4041	2536								4110	600	2723			106	1872		2824	1391
										235						843		219	437	629	301	1066	1217	811	1273						2415	2166								1427	3309	3113			113	2518		2419	2219
										240						507		378	108	218	272	684	741	862	1300						4128									2475	8939	2327			185	1394		2861	2755
										300						771		434	445	483	2407	695	865	564	344						3770									1538	1683	3185			144	2158		1796	4439
										300						1478		495	419	990	390	274	1082	673	950						4653									3312	1747	1030			244	2242		3790	1866
										176						897		236	639	684	301	376	1649	1551	1437						5382									2229	15435	2960			309	3200		3815	2861
										218						1824		386	437	536	912	640	1221	1025	1290						2782									2415	1653	1694			118	3169		586	2218
										454						630		304	653	630	744	562	1193	310	1555						2753									6358	6116	2480			171	2687		3182	485
																622		538	320	358	738	1441	805	1124	1099						4813									2902	3144	2588			175	2151		2110	4323
																2009		382	287	1032	749	891	1621	472	1227						2361									1090	1083	564			187	2297		2346	2864
																1507		432	506	774	688	194	983	691	595						3805									1406	2501	2503			111	2101		527	4761
																716		376	560	559	919	402	1211	1212	1752						4339									1201	1183	422			189	1167			1257
																1101		386	184	871	888	1115	667	1378	997						2477									2055	5097	5293			391	1285			2322
																965		177	236	493	756	1445	1223	1205	1332						2679									2641	1092	7404			201	2271			3172
																381		355	388	138	317	843	724	483	1887						4679									1875	2521	2671			115	2792			3077
																		495	521	197	785	1026	1180	1429	1730						3826									2039	1751	3338			180	2782			2368
																		364	264	393	887	617	450	618	1683						5188									1752	1691	2266			138	2120			1434
																		247	96	762	983	607	903	1493	1045						6699									2605	194	5058			93	509			2324
																		474	399	398	1003	1076	747	3212	1229															1606	1736	11360			391	3045			2124
																		345	219	490	446	909	1184	319	1623															3151	4374	1943			189	3043			2501
																		275	412	980	1031	713	1120	1885	888															2718	1914	11338			179	2469			1318
																		248	184	697	1220	832	1598	908	337															2522	2501	1969			124	3033			1933
																		318	169	706	703	628	1269	513	1616															8072	1752	8618			159	2679			2516
																		316	489	1031	1153	1118	1129	1624	354															2058	2865	1349			184	2776			2815
																		512	491	417	1225	1273	1067	298	339															3025	2102	8215			146	505			2812
																		214	299	473	923	910	1155	1884	750															518	926	2573			308	1553			2555
																		477	477	484	1228	1400	753	900	481															1271	877	1506			153	463
																		335	425	751	632	1053	1248	1149	1184															3079	2166	1027			180	1717
																		439	429	761	363	1088	751	781	836															1956	1659	4852			134	2166
																		562	686	193	733	496	933	1786	435															1940	3019	1473			480	3793
																		472	714	597	813	392	1227	1551	1360															2568	3730	8812			187	463
																		406	673	847	929	960	1557	732	1433															1951	958	9282			384	2040
																		491	222	723	521	903	393	2046	616															2309	3283	9286			241	1585
																		333	600	809	1711	618	429	1576	921															2275	3695	1627			183	2105
																		222	793	707	673	852	1289	495	686															2480	731	1814			184	1200
																		281	99	376	1710	930	967	844	1207															2787	3047	1431			85	2223
																		281	391	606	678	775	1105	1723	1659															1090	3272				312	1125
																		252	278	188	909	1075	1184	1166	1064															2714	2673				100	495
																		216	652	430	358	904	1669	610	470															555	758				182	806
																		486	280	1253	279	395	1243	1021	217															1532	3281				112	318
																		416	209	591	894	479	1522	732	403															1581	2224				141	2689
																		249	392	967	801	909	1139	2114	330															1519	241				102	1207
																		416	560	205	600	905	490	389	323															3213	1123				156	1818
																		225	636	533	1059	1024	1106	2061	557															1533	2555				235	306
																		243	458	495	1332	676	1310	857	393															1879	4607				186	2201
																		496	538	612	473	319	1661	1006	1268															7212	1131				296	412
																		379	185	467	688	954	1345	1044	1277															2160	1071				246	2199
																		493	254	502	626	1282	493	1047	1358															2545	1844				272	2209
																		439	371	368	720	387	558	875	371															1873	5834				227	1411
																		209	688	527	155	895	1094	1437	556															1865	464				137	1457
																		378	943	306	903	773	871	436	863															1403	819				268	2686
																		438	477	812	1294	568	922	1228	806															3004	1223				285	2552
																		191	349	805	716	1146	1415	617	1220															654	4248				276	2235
																		207	773	630	588	255	1803	969	1200															3657	3866				238	1072
																		223	354	697	612	877	846	492																1269	815				133	1819
																		436	692	661	599	933	1492	1185																1926	4518				186	2270
																		376	660	407	931	392	671	898																1266	4461				319	2060
																		425	152	474	714	521	1160	432																1800	2574				249	2192
																		223	134	249	589	1454	1119	265																1907					129	2338
																		416	674	549	1092	803	1122	2174																2133					168	2486
																		326	141	704	1059	956	1193	1630																3694					222	2064
																		388	243	804	747	575	1158	848																1076					96	1422
																		229	689	468	1028	1032	1504	1052																2389					191	1608
																		373	432	575	670	552	326	2175																3864					106	2173
																		158	124	833	377	990	1819	302																2874					314	1768
																		222	175	481	750	807	666	751																3800					114	2328
																		164	289	248	792	815	725	3454																2678					157	1735
																		610	361	1195	307	581	679	3423																919					270
																		210	258	542	632	473	1035	203																6612					321
																		373	480	540	402	515	1343	947																3185					196
																		382	591	474	1200	949	1374	254																1239					317
																		153	463	425	365	1430	949	838																2643					221
																			632	406	395	1038	448	3478																6620					342
																			383	569	734	409	1086	1063																3524					200
																			455	349	670	661	1238	1908																6904					199
																			247	478	1114	1445	2398	337																4024					272
																			701	567	632	501	328	1391																4009					209
																			175	364	1098	1530	1397	787																1616					201
																			442	571	866	501	848	1983																3550					303
																			415	703	345	1602	412	1903																3172					197
																			142	1092	324	402	1398	943																4025					104
																			414	342	254	415	1611	2294																2542					102
																			238	255	500	558	435	1160																1646					98
																			191	251	543	403	847	1258																2423					226
																			157	762	348	414	1380	2693																1283					133
																			285	195	434	537	1653	312																1249					101
																			167	805	855	289	1416	477																2535					343
																			309	382	357	414	689	1994																2230					341
																			438	260	584	588	394	794																1273					216
																			1042	211	838	1764	1209	1169																1239					69
																			424		850	676	1203	808																1278					194
																			410		597	1074	739	730																1931					187
																			434			1221	406	915																					125
																			210			1078	395	2726																					194
																			536			611	1092	541																					315
																			556			514	785	1197																					123
																			477			904	1391	1273																					301
																						509	1047	1285																					159
																						511	563	1270																					169
																						325	443	938																					296
																						1101	909	581																					298
																						228	739	850																					314
																						794	393	1150																					127
																						467	1265	197																					312
																						366	1366	507																					258
																						358	1058	721																					507
																						493	491	1322																					100
																						500	1300	1378																					207
																						309	1382	703																					141
																						973	339	989																					114
																						425	442	518																					109
																						466	814	407																					161
																						391	670	666																					101
																						1038	538	456																					120
																						693	491	197																					102
																						410	331	613																					561
																						677	1067	541																					565
																						967	530	683																					179
																						194	790	540																					53
																						1010	954	1229																					288
																						320	619	1470																					383
																						669	344	1228																					188
																						679	262	260																					168
																						873	580	529																					402
																						836	1251	246																					151
																						247	439	1184																					89
																						410	520	428																					399
																						795	691	864																					153
																						957	975	1759																					116
																						958	871	916																					299
																						733	340	2162																					85
																						255	1268	1222																					256
																						986	395	1511																					84
																						1008	1809	533
																						1062	1774	1577
																						737	598	1217
																						798	881
																						866	1479
																						349	1054
																						1021	372
																						1157	1077
																						993	501
																						667	819
																						902	976
																						1041	1504
																						1039	1087
																						266	1400
																						323	980
																						719	1081
																						420	916
																						873	947
																						616	849
																						417	1275
																						370	1575
																						882	895
																						1008	1125
																						282	1153
																						903	894
																						813	521
																						393	335
																						758	991
																						726	1086
																						775	1681
																						210	2127
																						2196	1169
																						676	962
																						672	304
																						267	1109
																						384	863
																						700	1056
																						365	502
																						402	602
																						775	408
																						397	1244
																						705	610
																							606
																							1208
																							1252
																							366
																							318
																							1144
																							1488
																							1268
																							307
																							1394
																							408
																							352
																							1150
																							241
																							307
																							519
																							2596
																							677
																							193
																							992
																							1164
																							1205
																							1344
																							1167
																							1026
																							836
																							967
																							862
																							704
																							991
																							1014
																							721
																							1175
																							662
																							940
																							1152
																							623
																							1319
																							627
																							406
																							1320
																							1615
																							1316
																							956
																							1449
																							330
																							1364
																							5197
																							1114
																							1373
																							886

## Sheet: FigS4
Fig. S4a			Fig. S4b
Time (min)	Intensity		Time (min)	Intensity
0	0		0	0
2	6046		2	1436
8	13686		8	3764
14	16603		14	5411
20	17500		20	6513
30	18000		30	7847
45	18150		45	9031
60	18400		60	9532

## Sheet: FigS5
Fig. S5
Degree of Polymerization	Mean height (nm)
10	3.98107
15	5.07756
25	6.89865
35	8.44191
45	9.81584
55	11.0718
65	12.2391
75	13.3363
85	14.3764
95	15.3686
105	16.3198
125	18.1195
135	18.9758
145	19.8071
135	18.9758
145	19.8071
175	22.1729
185	22.9247
192	23.4412

## Sheet: FigS7
Fig. S7
anti-FITC IgG intensities
0% PEG2k	1% PEG2k	2% PEG2k	5% PEG2k
200.673	132.341	7.05406	16.2935
207.407	111.647	107.217	7.63888
175.336	106.291	7.68552	7.8031
135.857	193.936	164.232	8.67833
237.37	193.936	139.098	8.65638
222.638	201.741	161.257	7.11913
236.785	131.758	176.827	9.27284
225.369	222.558	166.119	5.82385
158.93	222.304	158.656	8.46595
111.472	233.79	184.957	8.93924
110.163	184.344	174.351	7.12764
233.648	169.741	145.475	9.43804
233.648	183.887	161.338	8.17869
177.063	157.473	132.771	7.84713
203.78	198.041	167.293	12.0914
230.544	229.087	8.41538	8.17306
162.053	198.211	133.338	7.0558
150.484	209.249	123.605	9.16646
223.511	175.079	174.764	6.25223
192.299	216.144	124.698	7.78352
180.849	220.71	124.698	8.19512
106.886	202.536	157.803	8.21914
128.779	125.228	161.229	10.109
228.548	124.845	146.597	7.47703
224.055	170.364	160.855	9.20597
224.055	176.733	139.143	8.68922
200.9	150.685	140.15	7.77569
233.948	158.793	127.378	8.61656
172.435	226.042	140.697	7.48755
129.631	193.549	168.465	6.03686
216.854	156.264		7.0307
209.229	209.323		8.44357
235.05	198.387		8.3867
225.427	191.932		7.65998
183.012	192.887		13.6664
233.022	159.361		8.63742
210.208	159.361		23.325
200.164	231.283		9.83386
205.446	203.818		7.44264
205.93	178.31		7.20237
232.609	189.068		6.62654
198.216	103.449
183.849	207.022
229.359	115.219
183.849	217.464
	130.673
	194.844
	181.588
	233.313
	219.645

## Sheet: FigS8
Fig. S8
0.5k		2k		5k		10k
3300		3022		2771		2522
3598		3184		2856		3579
3330		3450		3469		2578
3200		3133		2583		2847
2462		2840		3088		2599
2969		2909		2295		2567
3469		2103		3709		2652
3000		3026		2725		3226
2582		2990		1730		2875
3800		3944		2412		2792
3171	Avg	3060.1	Avg	2763.8	Avg	2823.7	Avg
403.632	STD	441.453	STD	543.216	STD	321.521	STD
127.639	Std err	139.6	Std err	171.78	Std err	101.674	Std err

## Sheet: FigS12
Fig. S12	IgG fluorescence intensities (intensity units)
	HeLa, FITC antigen								HeLa, CTB antigen								HeLa, Annexin V antigen
Bulk concentration (nM)	0.666667	2	3.33333	6.66667	20	33.3333	66.6667		6.66667	20	33.3333	66.6667	100	133.333	166.667		0.133333	0.333333	0.666667	1.33333	3.33333	6.66667
IgG intensities (one per GUV)	21	294	435	938	1159	1006	2440		82	515	603	1585	2491	1557	3719		352	330	837	1279	1469	1171
	22	253	302	948	1093	981	1340		72	493	1167	2285	3799	3686	2590		346	420	1090	1493	1631	2622
	23	265	270	887	1053	1134	2835		96	510	292	951	1180	2609	676		194	414	1293	579	2275	1313
	23	212	321	979	1408	912	1413		77	443	268	469	2621	1377	1065		135	320	662	824	1528	6736
	20	231	283	834	1076	1292	1165		92	596	350	1038	1767	4588	1507		285	448	751	1234	2015	6733
	20	272	343	886	1516	1394	1319		105	349	329	2218	1518	2448	2122		222	216	551	1759	1540	1744
	21	228	391	777	1080	968	1073		115	258	446	1316	1986	3700	1891		217	368	1169	702	1174	2313
	17	237	331	906	956	1056	1179		204	612	460	2324	1613	5554	3464		239	513	1217	1447	2945	2420
	23	270	332	927	728	978	1302		135	267	697	1089	1085	2773	1732		200	676	1313	1240	3500	3564
	27	181	508	959	1345	1218	1191		132	770	433	1213	1328	2404	1776		191	334	1208	815	2220	3214
	37	171	418	1051	1576	952	1051		84	853	648	880	2697	3341	2390		269	400	919	704	1062	1670
	24	143	461	1026	1187	1228	1936		158	581	420	2954	1666	1678	2436		365	287	716	675	2045	1487
	22	156	396	950	1256	1369	1615		173	327	1161	4033	3721	3257	4206		133	209	678	1422	3573	1750
	21	184	420	958	1577	1005	1062		156	608	942	841	1504	1354	2846		109	187	785	2294	2938	3430
	23	111	381	929	993	991	1405		82			1752	847	5022	4158		128	283	554	1735	2895	2106
	32	161	441	1228	1200	1136	1229		80			933	2115	4548	2375		370	209	449	1700	2967	3051
	24	181	376	1025	1099	1002	1223		72			1217	2685	2895	2342		357	293	1168		1796	5586
	20	136	349	1151	1239	952	1259		85			2536	2495	4206	2790		188	488	776		4124	3540
									57			585	1409	2517	2729		197	342			1557	3919
									81			2072	4420	2496	5302		202	453				4216
									62			1473	1938	2130	3292		107	516
												2695	2337	1816	3228		84
												3028	2793	4932	1829
												2800	1821	3622	3308
												2256	1362	3268	1318
												4926	4050		3862
												4920	2728		3746
												3646	2307		3652
												1523	867		1822
												1189	396		1048
													1392		960
													1757		756
													3384		1088
													1257		1204
